# Supplementary material for: COPD-associated proteins as biomarkers and drug targets: Insights from genetic and proteomic analyses
Source: Medicine (Baltimore). 2025 Oct 10;104(41):e45102. doi: 10.1097/MD.0000000000045102 (PMC12517858; doi:10.1097/MD.0000000000045102)
Supplement: Supplementary file 1 [file medi-104-e45102-s001.xlsx]

## Sheet: Supplementary Material 1
id	trait
ukb-b-12901	Other alcohol intake
ukb-b-770	Other meat intake
ukb-b-8089	Cooked vegetable intake
ukb-b-4078	Green tea intake
ukb-b-4964	Other bread intake
ukb-b-12602	Crisp intake
ukb-b-14166	Battered fish intake
ukb-b-1489	Cheese intake
ukb-b-15926	Cereal intake
ukb-b-16576	Dried fruit intake
ukb-b-1780	Fruit smoothie intake
ukb-b-10640	Sweetened cereal intake
ukb-b-2209	Oily fish intake
ukb-b-2966	milk intake
ukb-b-3975	water intake
ukb-b-4424	Sleep duration
ukb-d-20116_0	Smoking status: Never

## Sheet: Supplementary Material 2
	id.exposure	id.outcome	outcome	exposure	method	nsnp	b	se	pval	lo_ci	up_ci	or	or_lci95	or_uci95	FDR
12	02FtDL	claoeu	outcome	Dtk	Wald ratio	1	0.152361	0.0934958	0.103186	-0.030891	0.335613	1.16458	0.969581	1.3988	0.634705
13	02MfYB	claoeu	outcome	CRF2-12	Wald ratio	1	-0.0312434	0.0624466	0.616848	-0.153639	0.0911519	0.96924	0.857582	1.09544	0.933184
14	06NvGQ	claoeu	outcome	JAG1	Wald ratio	1	0.182026	0.155329	0.241247	-0.122418	0.48647	1.19965	0.884778	1.62656	0.797651
15	0AStP3	claoeu	outcome	DGC14	Wald ratio	1	-0.0620833	0.0920828	0.500176	-0.242566	0.118399	0.939805	0.784612	1.12569	0.897613
16	0B11jK	claoeu	outcome	IR	Wald ratio	1	0.109512	0.12189	0.368944	-0.129392	0.348417	1.11573	0.878629	1.41682	0.850892
26	0gXj0l	claoeu	outcome	CACP	Wald ratio	1	-0.213028	0.13411	0.112183	-0.475883	0.0498278	0.808134	0.621336	1.05109	0.647841
27	0iLz4z	claoeu	outcome	Histidyl-tRNA synthetase-related	Wald ratio	1	0.0813395	0.0546485	0.136642	-0.0257716	0.188451	1.08474	0.974558	1.20738	0.694558
28	0Koy24	claoeu	outcome	SCO2	Wald ratio	1	-0.0928731	0.108786	0.393259	-0.306094	0.120348	0.911309	0.736317	1.12789	0.864542
29	0MIeIe	claoeu	outcome	CD68	Wald ratio	1	-0.0617073	0.19616	0.753083	-0.446181	0.322766	0.940158	0.640068	1.38094	0.971658
30	0NZKjn	claoeu	outcome	AES	Wald ratio	1	-0.00797464	0.209814	0.969681	-0.41921	0.403261	0.992057	0.657566	1.4967	0.994171
31	0SlSjl	claoeu	outcome	LTBP4	Wald ratio	1	0.0882364	0.143644	0.539035	-0.193305	0.369778	1.09225	0.82423	1.44741	0.913804
32	0TInvj	claoeu	outcome	NMRL1	Wald ratio	1	0.0138069	0.0210602	0.512087	-0.0274712	0.0550849	1.0139	0.972903	1.05663	0.904019
33	0xRNpH	claoeu	outcome	IVD	Wald ratio	1	0.0901072	0.0940727	0.33814	-0.0942754	0.27449	1.09429	0.910032	1.31586	0.846005
34	0y8F8v	claoeu	outcome	Oligophrenin-1	Wald ratio	1	-0.0349306	0.110971	0.752936	-0.252435	0.182573	0.965672	0.776907	1.2003	0.971658
40	15a29W	claoeu	outcome	CD36 ANTIGEN	Wald ratio	1	0.100054	0.081678	0.220581	-0.0600345	0.260143	1.10523	0.941732	1.29712	0.789733
41	15m45V	claoeu	outcome	APP	Wald ratio	1	0.202382	0.137767	0.141829	-0.0676418	0.472407	1.22432	0.934595	1.60385	0.698449
42	18afKA	claoeu	outcome	GST M1-1	Wald ratio	1	0.0511479	0.0630328	0.417107	-0.0723963	0.174692	1.05248	0.930162	1.19088	0.87326
43	1bK5ci	claoeu	outcome	RET7	Wald ratio	1	-0.0838862	0.0902738	0.352764	-0.260823	0.0930506	0.919536	0.770417	1.09752	0.849126
45	1idHXu	claoeu	outcome	Ephrin-A5	Wald ratio	1	0.0915587	0.181487	0.613915	-0.264155	0.447273	1.09588	0.767854	1.56404	0.932145
48	1lzes5	claoeu	outcome	GPX7	Wald ratio	1	-0.0197617	0.0202975	0.330253	-0.0595447	0.0200213	0.980432	0.942193	1.02022	0.846005
54	1ML8wm	claoeu	outcome	ITI heavy chain H4	Wald ratio	1	-0.118328	0.0831543	0.154739	-0.28131	0.0446548	0.888405	0.754794	1.04567	0.724243
55	1MthD2	claoeu	outcome	CSPG3	Wald ratio	1	0.0364503	0.0618094	0.555378	-0.0846961	0.157597	1.03712	0.918791	1.17069	0.916627
56	1nj4rQ	claoeu	outcome	EFNB2	Wald ratio	1	-0.017893	0.19987	0.928666	-0.409638	0.373852	0.982266	0.66389	1.45332	0.985701
63	1QxYdW	claoeu	outcome	IFN-g R1	Wald ratio	1	0.0364426	0.157904	0.817478	-0.273049	0.345934	1.03711	0.761056	1.41331	0.971658
69	1U3PJe	claoeu	outcome	EphB4	Wald ratio	1	0.0869434	0.0942391	0.356225	-0.0977653	0.271652	1.09083	0.906862	1.31213	0.849126
70	1uDbFf	claoeu	outcome	EPHB2	Wald ratio	1	0.151231	0.177867	0.395185	-0.197387	0.49985	1.16327	0.820873	1.64847	0.864542
76	1XsWdC	claoeu	outcome	C1QRF	Wald ratio	1	0.0686202	0.134396	0.609642	-0.194795	0.332036	1.07103	0.823003	1.3938	0.929681
82	1zQmq7	claoeu	outcome	ARL4D	Wald ratio	1	-0.284177	0.239987	0.23636	-0.754552	0.186198	0.752633	0.470221	1.20466	0.795187
83	24HlJu	claoeu	outcome	CC134	Wald ratio	1	0.0197568	0.108835	0.855952	-0.19356	0.233073	1.01995	0.824021	1.26247	0.980489
84	2bhMqs	claoeu	outcome	LRP8	Wald ratio	1	-0.013757	0.138359	0.920797	-0.28494	0.257426	0.986337	0.752059	1.2936	0.985701
85	2GYPVT	claoeu	outcome	Alpha enolase	Wald ratio	1	-0.112118	0.185424	0.545405	-0.475549	0.251312	0.893939	0.621544	1.28571	0.916627
86	2KyJqe	claoeu	outcome	CD46	Wald ratio	1	-0.0104788	0.0435175	0.809715	-0.095773	0.0748155	0.989576	0.90867	1.07769	0.971658
87	2lDAd8	claoeu	outcome	GSHB	Wald ratio	1	-0.0504855	0.0478805	0.291697	-0.144331	0.0433602	0.950768	0.865601	1.04431	0.843164
88	2M4jrZ	claoeu	outcome	FCRL6	Wald ratio	1	0.172493	0.0966613	0.0743405	-0.0169629	0.36195	1.18826	0.98318	1.43613	0.564975
90	2NN493	claoeu	outcome	AP4AT	Wald ratio	1	-0.0825677	0.156027	0.596675	-0.388381	0.223246	0.920749	0.678154	1.25013	0.927255
93	2q4AFG	claoeu	outcome	STCH	Wald ratio	1	-0.0806789	0.107047	0.451044	-0.290492	0.129134	0.92249	0.747896	1.13784	0.883044
117	301hLV	claoeu	outcome	DJB14	Wald ratio	1	0.315081	0.182064	0.0835214	-0.0417637	0.671926	1.37037	0.959096	1.95801	0.584223
118	38B05d	claoeu	outcome	TLR3	Wald ratio	1	0.00881034	0.0267144	0.741553	-0.0435499	0.0611706	1.00885	0.957385	1.06308	0.971658
132	3hoQrI	claoeu	outcome	APOA4	Wald ratio	1	-0.0100077	0.15805	0.949512	-0.319786	0.29977	0.990042	0.726305	1.34955	0.990763
133	3i8Yr7	claoeu	outcome	NDRG3	Wald ratio	1	-0.0884586	0.216634	0.683029	-0.513061	0.336143	0.915341	0.598661	1.39954	0.967157
139	3MdhdE	claoeu	outcome	MD1L1	Wald ratio	1	0.103836	0.328041	0.751598	-0.539124	0.746796	1.10942	0.583259	2.11023	0.971658
140	3MQiWe	claoeu	outcome	TBCB	Wald ratio	1	0.0757387	0.170393	0.656684	-0.258231	0.409708	1.07868	0.772417	1.50638	0.960409
141	3NXBAM	claoeu	outcome	ACBP	Wald ratio	1	-0.0150974	0.155193	0.922503	-0.319275	0.28908	0.985016	0.726676	1.3352	0.985701
152	3Q9lT5	claoeu	outcome	GXLT1	Wald ratio	1	-0.0708812	0.104042	0.495698	-0.274804	0.133041	0.931573	0.759721	1.1423	0.897613
153	3TKw6N	claoeu	outcome	FUT8	Wald ratio	1	0.00369315	0.0126269	0.769917	-0.0210555	0.0284418	1.0037	0.979165	1.02885	0.971658
154	3tRqKF	claoeu	outcome	ADH1C	Wald ratio	1	0.0830046	0.07946	0.296204	-0.072737	0.238746	1.08655	0.929845	1.26966	0.843164
155	3u3veZ	claoeu	outcome	C3b	Wald ratio	1	-0.221047	0.136002	0.104094	-0.487611	0.0455169	0.801679	0.614092	1.04657	0.635566
168	3zcQKD	claoeu	outcome	CM35H	Wald ratio	1	0.0111446	0.0188694	0.554775	-0.0258394	0.0481287	1.01121	0.974492	1.04931	0.916627
171	46g9tI	claoeu	outcome	SYDC	Wald ratio	1	-0.109744	0.126791	0.386738	-0.358254	0.138767	0.896064	0.698896	1.14886	0.862147
172	4A8q9f	claoeu	outcome	LGP2	Wald ratio	1	0.218408	0.173204	0.207315	-0.121073	0.557888	1.24409	0.885969	1.74698	0.789733
173	4ASiLK	claoeu	outcome	FKB1B	Wald ratio	1	-0.0147987	0.055735	0.79061	-0.124039	0.0944419	0.98531	0.883345	1.09905	0.971658
195	4fbQTh	claoeu	outcome	BPNT1	Wald ratio	1	-0.167782	0.212473	0.429726	-0.584229	0.248666	0.845538	0.557535	1.28231	0.87326
201	4h6K26	claoeu	outcome	MPPD2	Wald ratio	1	-0.0540272	0.0944887	0.567468	-0.239225	0.131171	0.947406	0.787238	1.14016	0.919457
202	4Hd20p	claoeu	outcome	ANXA7	Wald ratio	1	0.0750573	0.294693	0.798957	-0.50254	0.652655	1.07795	0.604992	1.92063	0.971658
208	4Ibd43	claoeu	outcome	ARMET	Wald ratio	1	-0.407039	0.169971	0.0166315	-0.740182	-0.0738955	0.665618	0.477027	0.928769	0.344763
209	4ifyCp	claoeu	outcome	PPIH	Wald ratio	1	-0.0544331	0.0309186	0.0783178	-0.115033	0.00616729	0.947022	0.891336	1.00619	0.573832
210	4M0nrW	claoeu	outcome	PCYOX	Wald ratio	1	-0.0125499	0.0242607	0.604952	-0.0601009	0.0350012	0.987529	0.94167	1.03562	0.928129
213	4rQXwq	claoeu	outcome	CBL	Wald ratio	1	0.0401774	0.155087	0.795587	-0.263794	0.344149	1.041	0.768132	1.41079	0.971658
214	4SccFp	claoeu	outcome	OBP2B	Wald ratio	1	0.0357727	0.030253	0.237026	-0.0235231	0.0950685	1.03642	0.976751	1.09973	0.795187
233	4zp7JG	claoeu	outcome	HDGR3	Wald ratio	1	-0.102762	0.106226	0.333348	-0.310965	0.105441	0.902342	0.732739	1.1112	0.846005
254	56b4Md	claoeu	outcome	Cytosolic 5'-nucleotidase III-like protein	Wald ratio	1	0.0289934	0.017736	0.102107	-0.00576911	0.0637559	1.02942	0.994247	1.06583	0.634705
261	5BnrKm	claoeu	outcome	Testican-2	Wald ratio	1	-0.0363816	0.0554732	0.511926	-0.145109	0.0723458	0.964272	0.864928	1.07503	0.904019
262	5ChYQ1	claoeu	outcome	SYSM	Wald ratio	1	0.09291	0.100155	0.353581	-0.103393	0.289213	1.09736	0.901773	1.33538	0.849126
269	5EzPCk	claoeu	outcome	Galectin-3	Wald ratio	1	-0.0117055	0.0341344	0.731655	-0.0786089	0.0551979	0.988363	0.924401	1.05675	0.971658
270	5FUZn8	claoeu	outcome	tPA	Wald ratio	1	0.133009	0.0962876	0.167165	-0.0557149	0.321733	1.14226	0.945809	1.37952	0.739243
271	5JuASF	claoeu	outcome	ENTP6	Wald ratio	1	0.0829221	0.102551	0.418747	-0.118077	0.283921	1.08646	0.888628	1.32833	0.87326
273	5KLxAz	claoeu	outcome	SAT2	Wald ratio	1	-0.231244	0.0912292	0.0112523	-0.410054	-0.0524352	0.793545	0.663615	0.948916	0.291397
279	5LRZfp	claoeu	outcome	CETN3	Wald ratio	1	-0.0358827	0.163688	0.826483	-0.35671	0.284945	0.964753	0.699975	1.32969	0.971658
280	5M6ATo	claoeu	outcome	SERC	Wald ratio	1	-0.171147	0.08759	0.050706	-0.342824	0.000529067	0.842697	0.709763	1.00053	0.484054
281	5Nyp3a	claoeu	outcome	RL12	Wald ratio	1	-0.364115	0.726496	0.616235	-1.78805	1.05982	0.694812	0.167287	2.88585	0.933184
282	5Od2h6	claoeu	outcome	LYPL1	Wald ratio	1	-0.12854	0.11199	0.251059	-0.34804	0.0909604	0.879378	0.70607	1.09523	0.805561
283	5RvMFl	claoeu	outcome	APOB	Wald ratio	1	-0.0675404	0.146687	0.6452	-0.355046	0.219965	0.93469	0.701141	1.24603	0.950949
284	5Sgaqf	claoeu	outcome	PPT1	Wald ratio	1	0.0860631	0.0739569	0.244548	-0.0588924	0.231019	1.08988	0.942808	1.25988	0.80199
285	5UDrqi	claoeu	outcome	BSSP4	Wald ratio	1	0.0201345	0.0481433	0.675786	-0.0742264	0.114495	1.02034	0.928461	1.12131	0.967157
287	5xsMON	claoeu	outcome	ENPP2	Wald ratio	1	0.135489	0.0975609	0.164904	-0.0557303	0.326708	1.1451	0.945794	1.3864	0.734975
295	6A7Zvp	claoeu	outcome	CA125	Wald ratio	1	0.0120358	0.0822062	0.883597	-0.149088	0.17316	1.01211	0.861493	1.18906	0.982547
302	6CPFap	claoeu	outcome	SH3L2	Wald ratio	1	0.0383509	0.103644	0.711364	-0.164791	0.241493	1.0391	0.848071	1.27315	0.971658
305	6J23yt	claoeu	outcome	TCEA2	Wald ratio	1	0.160427	0.08002	0.0449804	0.00358794	0.317266	1.17401	1.00359	1.37337	0.471436
309	6muQTf	claoeu	outcome	FOLR3	Wald ratio	1	0.0168584	0.0462549	0.715509	-0.0738011	0.107518	1.017	0.928856	1.11351	0.971658
315	6UZiY5	claoeu	outcome	Glutathione S-transferase Pi	Wald ratio	1	-0.165423	0.07951	0.0374768	-0.321263	-0.00958348	0.847535	0.725233	0.990462	0.437116
327	6yY73q	claoeu	outcome	WIF1	Wald ratio	1	-0.0504018	0.175525	0.773998	-0.394431	0.293627	0.950847	0.674064	1.34128	0.971658
328	6ZMjws	claoeu	outcome	Protein C	Wald ratio	1	0.0812443	0.0763736	0.287431	-0.0684479	0.230936	1.08464	0.933842	1.25978	0.841881
334	72DGCl	claoeu	outcome	DECR2	Wald ratio	1	-0.0450048	0.045363	0.321148	-0.133916	0.0439068	0.955993	0.874663	1.04488	0.843164
335	74crFl	claoeu	outcome	ADM2	Wald ratio	1	0.176755	0.180842	0.328371	-0.177695	0.531204	1.19334	0.837198	1.70098	0.846005
338	7AGIwm	claoeu	outcome	BIEA	Wald ratio	1	0.0474531	0.110005	0.666197	-0.168156	0.263063	1.0486	0.845222	1.30091	0.9622
339	7bGaev	claoeu	outcome	Glutathione reductase	Wald ratio	1	0.0422944	0.126055	0.73723	-0.204773	0.289362	1.0432	0.814832	1.33558	0.971658
340	7eX70S	claoeu	outcome	ULK3	Wald ratio	1	0.0257809	0.122742	0.833636	-0.214794	0.266356	1.02612	0.806708	1.3052	0.971658
341	7GrYVl	claoeu	outcome	GST A1-1	Wald ratio	1	0.0242835	0.0287865	0.398908	-0.032138	0.080705	1.02458	0.968373	1.08405	0.864542
342	7gt4Y8	claoeu	outcome	B4GT7	Wald ratio	1	0.110735	0.175502	0.528066	-0.233249	0.454718	1.1171	0.791957	1.57573	0.907198
343	7hB5Yo	claoeu	outcome	NEO1	Wald ratio	1	-0.168946	0.114909	0.14149	-0.394167	0.0562749	0.844554	0.674241	1.05789	0.698449
345	7jQDv0	claoeu	outcome	ABLIM3	Wald ratio	1	0.225726	0.132527	0.0885218	-0.0340267	0.485479	1.25323	0.966546	1.62495	0.598918
346	7lBR2Z	claoeu	outcome	PDCD6	Wald ratio	1	-0.0603909	0.229557	0.792492	-0.510323	0.389541	0.941396	0.600302	1.4763	0.971658
347	7lJgfx	claoeu	outcome	MARK3	Wald ratio	1	0.147815	0.190127	0.436889	-0.224833	0.520464	1.1593	0.79865	1.68281	0.878653
348	7MwoOu	claoeu	outcome	PSG7	Wald ratio	1	0.132661	0.146369	0.364752	-0.154223	0.419545	1.14186	0.857081	1.52127	0.850892
355	7rwhDU	claoeu	outcome	Coagulation Factor VIII	Wald ratio	1	-0.083875	0.162133	0.604932	-0.401656	0.233906	0.919546	0.669211	1.26353	0.928129
357	7sRCBX	claoeu	outcome	TrkB	Wald ratio	1	0.172954	0.150951	0.251895	-0.122911	0.468818	1.18881	0.884343	1.5981	0.805561
358	7VQIuQ	claoeu	outcome	PIN4	Wald ratio	1	0.0620054	0.0332115	0.0619033	-0.00308908	0.1271	1.06397	0.996916	1.13553	0.524624
360	7XmoEM	claoeu	outcome	IL-18 Rb	Wald ratio	1	-0.0529649	0.136375	0.697737	-0.32026	0.21433	0.948413	0.72596	1.23903	0.96995
361	7zb7GK	claoeu	outcome	GREM2	Wald ratio	1	-0.271318	0.278322	0.329643	-0.816829	0.274194	0.762374	0.44183	1.31547	0.846005
372	877MOt	claoeu	outcome	NEK7	Wald ratio	1	0.0777081	0.0512643	0.129561	-0.0227699	0.178186	1.08081	0.977487	1.19505	0.679467
375	8EJRi6	claoeu	outcome	ANGPTL1	Wald ratio	1	0.0370543	0.0345237	0.283135	-0.0306121	0.104721	1.03775	0.969852	1.1104	0.83439
376	8ewmtb	claoeu	outcome	Ribonuclease UK114	Wald ratio	1	0.0946543	0.0738021	0.199653	-0.0499979	0.239306	1.09928	0.951231	1.27037	0.789367
383	8JdiCv	claoeu	outcome	IGFBP-1	Wald ratio	1	0.0511692	0.135247	0.70518	-0.213916	0.316254	1.0525	0.807416	1.37198	0.970037
384	8MBuF4	claoeu	outcome	SUMO3	Wald ratio	1	-0.277495	0.197387	0.15977	-0.664373	0.109383	0.757679	0.514596	1.11559	0.727749
385	8n36tY	claoeu	outcome	ENA-78	Wald ratio	1	0.0034414	0.082492	0.966724	-0.158243	0.165126	1.00345	0.853642	1.17954	0.992353
386	8OSF6L	claoeu	outcome	KREM1	Wald ratio	1	0.156937	0.0550919	0.00439074	0.0489565	0.264917	1.16992	1.05017	1.30332	0.188935
387	8P9Jmm	claoeu	outcome	PSME1	Wald ratio	1	-0.105804	0.190702	0.579021	-0.47958	0.267971	0.899601	0.619044	1.30731	0.924898
388	8PhsbT	claoeu	outcome	UGT 1A1	Wald ratio	1	-0.0132459	0.0481382	0.783191	-0.107597	0.081105	0.986841	0.89799	1.08448	0.971658
394	8qOM0V	claoeu	outcome	UGDH	Wald ratio	1	0.00344613	0.037084	0.925961	-0.0692385	0.0761308	1.00345	0.933104	1.0791	0.985701
396	8VEIyB	claoeu	outcome	5NTC	Wald ratio	1	0.241089	0.104247	0.020741	0.0367644	0.445414	1.27263	1.03745	1.56114	0.39742
397	8voqMS	claoeu	outcome	ALDOC	Wald ratio	1	0.0845907	0.0805618	0.293714	-0.0733105	0.242492	1.08827	0.929312	1.27442	0.843164
398	8YQiDk	claoeu	outcome	LIGO1	Wald ratio	1	-0.369577	0.176408	0.0361704	-0.715337	-0.0238163	0.691027	0.489027	0.976465	0.437116
410	93E7HK	claoeu	outcome	SBDS	Wald ratio	1	0.263739	0.159788	0.0988299	-0.049446	0.576923	1.30179	0.951757	1.78055	0.62634
412	95c9X1	claoeu	outcome	RFESD	Wald ratio	1	-0.424428	0.208427	0.0417168	-0.832946	-0.0159102	0.654144	0.434767	0.984216	0.454048
420	9cfC4x	claoeu	outcome	pTEN	Wald ratio	1	0.171961	0.319491	0.590416	-0.454241	0.798163	1.18763	0.63493	2.22146	0.926383
421	9d2bJj	claoeu	outcome	BCAT2	Wald ratio	1	0.227831	0.119349	0.0562693	-0.00609352	0.461756	1.25587	0.993925	1.58686	0.505366
428	9hnYBp	claoeu	outcome	APOA1BP	Wald ratio	1	0.0921669	0.0655052	0.159423	-0.0362233	0.220557	1.09655	0.964425	1.24677	0.727749
429	9i7Jbv	claoeu	outcome	SLPI	Wald ratio	1	0.114263	0.159704	0.474321	-0.198757	0.427283	1.12105	0.819749	1.53309	0.892497
430	9iNjL8	claoeu	outcome	CO9A1	Wald ratio	1	0.0231611	0.16239	0.886585	-0.295123	0.341446	1.02343	0.74444	1.40698	0.982547
431	9jcY3l	claoeu	outcome	ACADVL	Wald ratio	1	0.43943	0.213026	0.0391316	0.021899	0.856961	1.55182	1.02214	2.35599	0.445271
432	9KIIfM	claoeu	outcome	CRBP	Wald ratio	1	0.0583836	0.145546	0.68832	-0.226886	0.343653	1.06012	0.797012	1.41009	0.969366
433	9MdN52	claoeu	outcome	HEXI1	Wald ratio	1	0.14812	0.122656	0.227198	-0.0922849	0.388525	1.15965	0.911845	1.4748	0.789733
434	9pwe2f	claoeu	outcome	ARFP1	Wald ratio	1	-0.105519	0.0469114	0.0244916	-0.197465	-0.0135728	0.899857	0.820809	0.986519	0.399911
445	9THikH	claoeu	outcome	PKC-A	Wald ratio	1	0.15526	0.134628	0.248805	-0.10861	0.41913	1.16796	0.89708	1.52064	0.805561
446	9UgtpV	claoeu	outcome	CCP1	Wald ratio	1	-0.0715733	0.188569	0.704272	-0.441169	0.298023	0.930928	0.643284	1.34719	0.970037
462	9ZhXYU	claoeu	outcome	PSA	Wald ratio	1	-0.596014	0.216207	0.00583912	-1.01978	-0.172248	0.551003	0.360674	0.84177	0.230755
463	9ZTrLq	claoeu	outcome	HD-5	Wald ratio	1	0.076484	0.155564	0.622962	-0.228421	0.381389	1.07948	0.795789	1.46432	0.939447
471	aaaIpY	claoeu	outcome	Granzyme M	Wald ratio	1	-0.0924145	0.261052	0.723333	-0.604076	0.419247	0.911727	0.546579	1.52082	0.971658
472	AavPe9	claoeu	outcome	CIP4	Wald ratio	1	-0.207395	0.151842	0.171983	-0.505004	0.090215	0.812699	0.603503	1.09441	0.739243
489	aFDm7G	claoeu	outcome	SMAP1	Wald ratio	1	-0.0274259	0.0344109	0.425444	-0.0948713	0.0400195	0.972947	0.90949	1.04083	0.87326
491	AfuTAW	claoeu	outcome	nectin-4	Wald ratio	1	0.298949	0.191344	0.118202	-0.076085	0.673983	1.34844	0.926737	1.96204	0.652719
492	aFye43	claoeu	outcome	Cathepsin S	Wald ratio	1	0.0256206	0.0302861	0.39758	-0.0337403	0.0849814	1.02595	0.966823	1.0887	0.864542
494	AGwaZL	claoeu	outcome	PAI-1	Wald ratio	1	-0.289346	0.193119	0.13406	-0.667858	0.0891667	0.748753	0.512806	1.09326	0.689585
500	AiFSOA	claoeu	outcome	TCP-1-epsilon	Wald ratio	1	0.314236	0.212057	0.13838	-0.101395	0.729867	1.36921	0.903576	2.0748	0.694558
501	AIP0iW	claoeu	outcome	RALB	Wald ratio	1	0.116626	0.172077	0.497929	-0.220645	0.453897	1.1237	0.802001	1.57444	0.897613
502	AipEQq	claoeu	outcome	VTI1B	Wald ratio	1	-1.34739	0.623803	0.0307753	-2.57005	-0.12474	0.259917	0.0765319	0.882727	0.413441
508	aKPTFt	claoeu	outcome	ARHGAP25	Wald ratio	1	-0.140154	0.0700588	0.045445	-0.277469	-0.00283824	0.869225	0.757699	0.997166	0.471436
514	AlvRJV	claoeu	outcome	APOC3	Wald ratio	1	-0.021578	0.0733435	0.768602	-0.165331	0.122175	0.978653	0.847613	1.12995	0.971658
515	alzwKt	claoeu	outcome	SH3BGRL3-like protein	Wald ratio	1	-0.0161214	0.161786	0.920625	-0.333221	0.300979	0.984008	0.716611	1.35118	0.985701
517	anEXgM	claoeu	outcome	ARL3	Wald ratio	1	-0.0506462	0.0861129	0.55644	-0.219428	0.118135	0.950615	0.802978	1.1254	0.916627
518	aOacUZ	claoeu	outcome	CCL28	Wald ratio	1	-0.105653	0.173397	0.542316	-0.445511	0.234204	0.899737	0.640497	1.2639	0.916627
519	AoMjF6	claoeu	outcome	GLRX3	Wald ratio	1	-0.268856	0.134434	0.0455093	-0.532346	-0.0053661	0.764253	0.587225	0.994648	0.471436
525	Aq6vFs	claoeu	outcome	HDGF	Wald ratio	1	-0.129674	0.135286	0.337804	-0.394835	0.135487	0.878382	0.673791	1.14509	0.846005
526	aQhNn2	claoeu	outcome	PDE5A	Wald ratio	1	0.0740333	0.0866713	0.393003	-0.0958425	0.243909	1.07684	0.908607	1.27623	0.864542
527	aqtoMR	claoeu	outcome	MCF2L	Wald ratio	1	-0.0379521	0.0492881	0.441297	-0.134557	0.0586526	0.962759	0.874103	1.06041	0.879627
528	Ar6Aif	claoeu	outcome	BNP	Wald ratio	1	0.136404	0.119074	0.251986	-0.0969815	0.36979	1.14615	0.907573	1.44743	0.805561
529	ARLnMr	claoeu	outcome	TGM4	Wald ratio	1	-0.149192	0.207818	0.472819	-0.556516	0.258131	0.861403	0.573203	1.29451	0.892497
530	ArM84u	claoeu	outcome	Nr-CAM	Wald ratio	1	0.0577603	0.162369	0.722039	-0.260482	0.376003	1.05946	0.77068	1.45645	0.971658
541	ATbxGy	claoeu	outcome	FKBP52 protein	Wald ratio	1	-0.198762	0.165495	0.229745	-0.523133	0.125608	0.819745	0.592661	1.13384	0.789733
542	AtjZPK	claoeu	outcome	HDHD2	Wald ratio	1	0.23463	0.106912	0.0281914	0.0250828	0.444177	1.26444	1.0254	1.55921	0.409608
553	AvvNUE	claoeu	outcome	S100A14	Wald ratio	1	0.00702553	0.116389	0.951867	-0.221097	0.235148	1.00705	0.801639	1.2651	0.990763
561	AwWU6z	claoeu	outcome	K1467	Wald ratio	1	0.0321638	0.0443844	0.468657	-0.0548296	0.119157	1.03269	0.946646	1.12655	0.892497
563	Ay4UTQ	claoeu	outcome	CAH11	Wald ratio	1	-0.115594	0.0764017	0.130284	-0.265342	0.0341528	0.890836	0.766944	1.03474	0.679467
564	aZa1V3	claoeu	outcome	MMAB	Wald ratio	1	0.215591	0.237659	0.36433	-0.25022	0.681403	1.2406	0.778629	1.97665	0.850892
565	b0NTIY	claoeu	outcome	MOL1B	Wald ratio	1	0.02029	0.153254	0.894672	-0.280089	0.320669	1.0205	0.755717	1.37805	0.982547
566	B2yInb	claoeu	outcome	FN1.4	Wald ratio	1	-0.0843213	0.0793762	0.2881	-0.239899	0.0712562	0.919136	0.786708	1.07386	0.841881
575	b5qloF	claoeu	outcome	NEC2	Wald ratio	1	-0.109945	0.12918	0.394715	-0.363138	0.143248	0.895884	0.695491	1.15402	0.864542
576	b6yMgS	claoeu	outcome	Enoyl-CoA hydratase	Wald ratio	1	-0.124881	0.227195	0.58255	-0.570183	0.320421	0.882602	0.565422	1.37771	0.924898
578	B8fTnF	claoeu	outcome	TPSNR	Wald ratio	1	0.00801835	0.00860729	0.351556	-0.00885195	0.0248886	1.00805	0.991187	1.0252	0.849126
579	bA5jgg	claoeu	outcome	Keratin-1	Wald ratio	1	0.0826551	0.150945	0.583977	-0.213197	0.378507	1.08617	0.807997	1.4601	0.924898
582	bbz3q5	claoeu	outcome	PSMD9	Wald ratio	1	-0.00392573	0.08633	0.96373	-0.173133	0.165281	0.996082	0.841026	1.17972	0.992133
583	BCbOoh	claoeu	outcome	HTAI2	Wald ratio	1	0.0134669	0.0188153	0.474149	-0.023411	0.0503449	1.01356	0.976861	1.05163	0.892497
584	bcJriX	claoeu	outcome	PDLI1	Wald ratio	1	-0.0302513	0.153984	0.844252	-0.33206	0.271557	0.970202	0.717445	1.31201	0.977896
585	bDnscl	claoeu	outcome	PILRA isoform FDF03-deltaTM	Wald ratio	1	0.0318036	0.00851664	0.000188247	0.015111	0.0484962	1.03231	1.01523	1.04969	0.0201962
597	biZCj0	claoeu	outcome	VIM	Wald ratio	1	-0.128819	0.137069	0.347314	-0.397473	0.139836	0.879133	0.672016	1.15009	0.849126
598	bl0vYG	claoeu	outcome	ADH5	Wald ratio	1	0.0773358	0.0779197	0.32095	-0.0753868	0.230058	1.0804	0.927385	1.25867	0.843164
599	BLYXiN	claoeu	outcome	SMAD1	Wald ratio	1	-0.310662	0.209304	0.137739	-0.720898	0.0995738	0.732962	0.486315	1.1047	0.694558
600	BM3tdb	claoeu	outcome	UGT 1A6	Wald ratio	1	0.110539	0.103028	0.283315	-0.0913959	0.312474	1.11688	0.912656	1.3668	0.83439
611	bmvKPl	claoeu	outcome	UBP8	Wald ratio	1	-0.11982	0.180284	0.506295	-0.473177	0.233537	0.88708	0.62302	1.26306	0.900581
613	BNr78E	claoeu	outcome	Tropomyosin 4	Wald ratio	1	0.265401	0.248506	0.285527	-0.221671	0.752474	1.30395	0.801179	2.12224	0.839259
614	bqv2Rj	claoeu	outcome	DJC10	Wald ratio	1	-0.087064	0.198495	0.660937	-0.476114	0.301986	0.916618	0.621192	1.35254	0.961014
615	brPzzo	claoeu	outcome	Siglec-9	Wald ratio	1	-0.023809	0.00859098	0.00558159	-0.0406473	-0.00697071	0.976472	0.960168	0.993054	0.226582
621	BRZXXO	claoeu	outcome	Serpin B1	Wald ratio	1	-0.0870565	0.13051	0.504741	-0.342856	0.168743	0.916625	0.70974	1.18382	0.899313
627	bSnp0A	claoeu	outcome	Nidogen	Wald ratio	1	0.121038	0.0865854	0.16214	-0.0486689	0.290746	1.12867	0.952496	1.33742	0.729147
628	BtjpgO	claoeu	outcome	SIAE	Wald ratio	1	-0.094597	0.10617	0.372932	-0.30269	0.113496	0.909739	0.738828	1.12019	0.851281
629	bTQITm	claoeu	outcome	FCL	Wald ratio	1	0.928425	0.954361	0.330641	-0.942122	2.79897	2.53052	0.3898	16.4278	0.846005
635	buNJ3l	claoeu	outcome	APLP2	Wald ratio	1	0.12471	0.101011	0.216972	-0.0732713	0.322692	1.13282	0.929349	1.38084	0.789733
637	Bx6pey	claoeu	outcome	PPCS	Wald ratio	1	-0.250017	0.114046	0.0283617	-0.473547	-0.0264868	0.778788	0.622789	0.973861	0.409608
639	BxJOn4	claoeu	outcome	jun-D	Wald ratio	1	-0.0159667	0.181833	0.930028	-0.37236	0.340427	0.98416	0.689106	1.40555	0.985701
640	BXvRhm	claoeu	outcome	NAR3	Wald ratio	1	-0.0902127	0.130282	0.488661	-0.345566	0.165141	0.913737	0.707819	1.17956	0.897613
641	ByAtsJ	claoeu	outcome	BMP-7	Wald ratio	1	0.296028	0.200537	0.139895	-0.0970235	0.68908	1.34451	0.907535	1.99188	0.698083
642	BYcoMd	claoeu	outcome	Fibrinogen g-chain dimer	Wald ratio	1	0.140307	0.0759083	0.0645478	-0.00847311	0.289088	1.15063	0.991563	1.33521	0.533451
648	bZrSOF	claoeu	outcome	EGLN1	Wald ratio	1	-0.231596	0.23808	0.330669	-0.698233	0.23504	0.793266	0.497463	1.26496	0.846005
659	c3s9bG	claoeu	outcome	sICAM-5	Wald ratio	1	0.0188538	0.0150612	0.210639	-0.0106662	0.0483738	1.01903	0.98939	1.04956	0.789733
681	c9PW04	claoeu	outcome	DJC17	Wald ratio	1	-0.21877	0.100605	0.0296635	-0.415955	-0.0215853	0.803506	0.65971	0.978646	0.413441
683	caGyyT	claoeu	outcome	GRM1C	Wald ratio	1	0.0426181	0.0644941	0.508737	-0.0837904	0.169027	1.04354	0.919624	1.18415	0.901773
684	CAP3VX	claoeu	outcome	DUT	Wald ratio	1	0.138789	0.181614	0.44475	-0.217174	0.494752	1.14888	0.80479	1.64009	0.880124
698	ceFVQg	claoeu	outcome	IL-1 R4	Wald ratio	1	-0.0622323	0.0255477	0.0148536	-0.112306	-0.0121589	0.939665	0.893771	0.987915	0.32809
709	CFToki	claoeu	outcome	PTPRU	Wald ratio	1	0.209447	0.114714	0.0678763	-0.0153915	0.434286	1.233	0.984726	1.54386	0.538533
710	cfy2pP	claoeu	outcome	FABP2	Wald ratio	1	0.225878	0.200182	0.259165	-0.166478	0.618234	1.25342	0.846642	1.85565	0.805561
711	cGWj2V	claoeu	outcome	PLD3	Wald ratio	1	-0.293713	0.234998	0.211353	-0.754309	0.166883	0.745491	0.470336	1.18162	0.789733
713	cHxKCf	claoeu	outcome	FBLN3	Wald ratio	1	0.0300735	0.1013	0.766562	-0.168475	0.228621	1.03053	0.844953	1.25687	0.971658
714	Ci1EiR	claoeu	outcome	8ODP	Wald ratio	1	-0.0880254	0.0688965	0.201374	-0.223063	0.0470117	0.915738	0.800065	1.04813	0.789367
715	ci6NFU	claoeu	outcome	TFPI -2	Wald ratio	1	0.229169	0.171131	0.180523	-0.106247	0.564586	1.25755	0.899202	1.75872	0.748864
721	CIpr7F	claoeu	outcome	RT4I1	Wald ratio	1	0.0642114	0.170709	0.706808	-0.270377	0.3988	1.06632	0.763091	1.49004	0.970037
722	cJdHmX	claoeu	outcome	TRY3	Wald ratio	1	0.0152784	0.0942821	0.871266	-0.169515	0.200071	1.0154	0.844074	1.22149	0.982547
723	cjDIBk	claoeu	outcome	MO2R1	Wald ratio	1	-0.0629322	0.0921417	0.494611	-0.24353	0.117666	0.939007	0.783856	1.12487	0.897613
724	cjTyYj	claoeu	outcome	CATZ	Wald ratio	1	-0.117215	0.151258	0.438377	-0.413681	0.179251	0.889394	0.661212	1.19632	0.879096
730	clZApP	claoeu	outcome	LARGE	Wald ratio	1	0.23013	0.0993555	0.0205458	0.0353933	0.424867	1.25876	1.03603	1.52939	0.39742
736	CpfnrA	claoeu	outcome	p27Kip1	Wald ratio	1	-0.0639511	0.1373	0.641376	-0.333059	0.205157	0.938051	0.716728	1.22772	0.947814
737	CpTyH3	claoeu	outcome	BCMA	Wald ratio	1	0.00764928	0.0834592	0.926974	-0.155931	0.171229	1.00768	0.855618	1.18676	0.985701
738	Cq47Wp	claoeu	outcome	GLRX1	Wald ratio	1	0.263458	0.166709	0.114028	-0.0632917	0.590207	1.30142	0.93867	1.80436	0.647841
739	cqDX1w	claoeu	outcome	Protein disulfide-isomerase	Wald ratio	1	-0.0791982	0.13832	0.566934	-0.350305	0.191909	0.923857	0.704473	1.21156	0.919457
742	CsNkAI	claoeu	outcome	NMT2	Wald ratio	1	-0.123982	0.156167	0.427252	-0.43007	0.182107	0.883396	0.650464	1.19974	0.87326
744	cTQXgm	claoeu	outcome	CMBL	Wald ratio	1	0.0588561	0.0582944	0.31267	-0.055401	0.173113	1.06062	0.946106	1.189	0.843164
745	CUeq0k	claoeu	outcome	TSP3	Wald ratio	1	0.0828236	0.279366	0.766871	-0.464734	0.630381	1.08635	0.628302	1.87833	0.971658
746	cUtZip	claoeu	outcome	PGCB	Wald ratio	1	-0.0183073	0.055895	0.743267	-0.127861	0.0912469	0.981859	0.879975	1.09554	0.971658
747	CVeaX7	claoeu	outcome	ADH6	Wald ratio	1	0.0775353	0.0779194	0.319702	-0.0751868	0.230257	1.08062	0.92757	1.25892	0.843164
748	CVNdRu	claoeu	outcome	APOL3	Wald ratio	1	-0.015583	0.0155289	0.315627	-0.0460196	0.0148536	0.984538	0.955023	1.01496	0.843164
755	cWy0yv	claoeu	outcome	SGK3	Wald ratio	1	-0.415022	0.474235	0.381497	-1.34452	0.514478	0.660326	0.260664	1.67277	0.85852
757	d1G7he	claoeu	outcome	NDE1	Wald ratio	1	-0.142838	0.149744	0.340145	-0.436335	0.15066	0.866895	0.646401	1.1626	0.848666
758	D391ZU	claoeu	outcome	TMEM9	Wald ratio	1	0.0459969	0.14924	0.757925	-0.246514	0.338507	1.04707	0.781521	1.40285	0.971658
759	d3PrQJ	claoeu	outcome	Endoplasmin	Wald ratio	1	-0.0108637	0.0159661	0.496237	-0.0421573	0.0204299	0.989195	0.958719	1.02064	0.897613
760	D5lNp9	claoeu	outcome	PTPRS	Wald ratio	1	-0.0125893	0.091825	0.890951	-0.192566	0.167388	0.98749	0.82484	1.18221	0.982547
761	d5OgPO	claoeu	outcome	SLIT2	Wald ratio	1	0.155264	0.11142	0.163468	-0.0631192	0.373647	1.16797	0.938832	1.45302	0.732922
762	d7gUTs	claoeu	outcome	IP16	Wald ratio	1	0.100321	0.14371	0.485129	-0.181351	0.381992	1.10553	0.834143	1.4652	0.897613
764	d9GomN	claoeu	outcome	Granzyme K	Wald ratio	1	-0.0159777	0.074305	0.829745	-0.161616	0.12966	0.984149	0.850768	1.13844	0.971658
771	DbayV0	claoeu	outcome	INHBC	Wald ratio	1	-0.102474	0.106158	0.334396	-0.310544	0.105596	0.902602	0.733048	1.11137	0.846005
772	dc6m0I	claoeu	outcome	IRF-3	Wald ratio	1	0.0864534	0.15931	0.587354	-0.225794	0.398701	1.0903	0.797882	1.48989	0.926383
774	dcLbby	claoeu	outcome	BID	Wald ratio	1	-0.082767	0.0940483	0.378833	-0.267102	0.101568	0.920566	0.765595	1.1069	0.85599
780	dcQ90I	claoeu	outcome	PERL	Wald ratio	1	0.0307913	0.0385907	0.424931	-0.0448464	0.106429	1.03127	0.956144	1.1123	0.87326
781	dCxNBG	claoeu	outcome	K1161	Wald ratio	1	0.0385373	0.0872525	0.658724	-0.132478	0.209552	1.03929	0.875923	1.23313	0.961014
783	dDUSBz	claoeu	outcome	CA198	Wald ratio	1	0.0657006	0.104287	0.528697	-0.138702	0.270103	1.06791	0.870487	1.3101	0.907198
784	DeGZ8L	claoeu	outcome	Apo-TC II	Wald ratio	1	0.00770074	0.00859685	0.37038	-0.00914909	0.0245506	1.00773	0.990893	1.02485	0.850892
786	DF2LZT	claoeu	outcome	FGF23	Wald ratio	1	-0.107205	0.216748	0.620878	-0.532031	0.317621	0.898342	0.587411	1.37386	0.937246
787	dfBJng	claoeu	outcome	UBX2B	Wald ratio	1	0.203683	0.179783	0.25724	-0.148692	0.556059	1.22591	0.861835	1.74379	0.805561
798	dgHFlV	claoeu	outcome	F172A	Wald ratio	1	-0.416456	0.267187	0.119075	-0.940143	0.107231	0.65938	0.390572	1.11319	0.65513
799	dgl8Ke	claoeu	outcome	CD30 Ligand	Wald ratio	1	0.142465	0.0747079	0.0565256	-0.0039624	0.288892	1.15311	0.996045	1.33495	0.505366
805	dgYAUO	claoeu	outcome	ASM	Wald ratio	1	0.206304	0.0579441	0.000370303	0.0927332	0.319874	1.22913	1.09717	1.37695	0.0327173
806	dIersU	claoeu	outcome	SDSL	Wald ratio	1	-0.048146	0.0351656	0.170961	-0.117071	0.0207786	0.952995	0.889522	1.021	0.739243
826	DMOK0z	claoeu	outcome	HSP 40	Wald ratio	1	0.280966	0.224026	0.209781	-0.158125	0.720057	1.32441	0.853743	2.05455	0.789733
834	DPT4Ln	claoeu	outcome	ADSSL1	Wald ratio	1	-0.0566292	0.0420392	0.177962	-0.139026	0.0257676	0.944944	0.870205	1.0261	0.748736
840	DqBfnc	claoeu	outcome	LEAP2	Wald ratio	1	-0.0824343	0.0372038	0.0267086	-0.155354	-0.0095149	0.920872	0.856112	0.99053	0.409608
842	DU1Yky	claoeu	outcome	ASM3A	Wald ratio	1	-0.066407	0.0447653	0.137956	-0.154147	0.0213331	0.93575	0.857146	1.02156	0.694558
844	dunai6	claoeu	outcome	METAP1	Wald ratio	1	-0.160856	0.174743	0.357299	-0.503352	0.181641	0.851415	0.604501	1.19918	0.849126
845	dvBqga	claoeu	outcome	CCM2	Wald ratio	1	0.231036	0.182796	0.206266	-0.127244	0.589315	1.2599	0.880519	1.80275	0.789733
846	DVj4pP	claoeu	outcome	UNC5H4	Wald ratio	1	0.079219	0.103526	0.444147	-0.123692	0.28213	1.08244	0.883652	1.32595	0.880124
847	Dvwr8c	claoeu	outcome	MIP-1a	Wald ratio	1	-0.00428334	0.0323655	0.894713	-0.0677196	0.059153	0.995726	0.934522	1.06094	0.982547
848	dW5ERD	claoeu	outcome	KGUA	Wald ratio	1	0.130111	0.0586503	0.0265263	0.0151563	0.245065	1.13895	1.01527	1.2777	0.409608
859	dXFHwf	claoeu	outcome	CINP	Wald ratio	1	0.13351	0.22215	0.547845	-0.301904	0.568924	1.14283	0.739409	1.76637	0.916627
861	DxxCTu	claoeu	outcome	ANGPT2	Wald ratio	1	0.0901969	0.0819962	0.271326	-0.0705155	0.250909	1.09439	0.931913	1.28519	0.818337
862	DYF5mK	claoeu	outcome	UN45A	Wald ratio	1	0.237387	0.169494	0.161345	-0.0948214	0.569595	1.26793	0.909535	1.76755	0.727749
868	e1hch3	claoeu	outcome	CALB2	Wald ratio	1	-0.0550414	0.22654	0.808032	-0.49906	0.388977	0.946446	0.607101	1.47547	0.971658
870	e3DhEC	claoeu	outcome	TLL1	Wald ratio	1	-0.146073	0.183172	0.425181	-0.505089	0.212943	0.864095	0.603452	1.23731	0.87326
871	e3FkwI	claoeu	outcome	sPLA(2)-XIII	Wald ratio	1	0.223687	0.143902	0.120079	-0.0583606	0.505735	1.25068	0.94331	1.6582	0.657644
872	e3O3p9	claoeu	outcome	CD97	Wald ratio	1	0.00352263	0.0851268	0.966992	-0.163326	0.170371	1.00353	0.849314	1.18574	0.992353
878	e9ideP	claoeu	outcome	CHRD	Wald ratio	1	-0.463344	0.233033	0.0467767	-0.920089	-0.00659869	0.629176	0.398484	0.993423	0.471436
879	eAYNxZ	claoeu	outcome	PPase	Wald ratio	1	0.0535888	0.0575739	0.351965	-0.059256	0.166434	1.05505	0.942465	1.18109	0.849126
883	eFt70N	claoeu	outcome	LEGL	Wald ratio	1	-0.260226	0.205796	0.206055	-0.663586	0.143133	0.770877	0.515001	1.15388	0.789733
885	EH9nRh	claoeu	outcome	Sphingosine kinase 1	Wald ratio	1	-0.00413595	0.181513	0.981821	-0.359902	0.35163	0.995873	0.697745	1.42138	0.995881
887	eihnsG	claoeu	outcome	TRML1	Wald ratio	1	-0.0780375	0.101394	0.441511	-0.27677	0.120695	0.92493	0.758229	1.12828	0.879627
893	Ekc1xb	claoeu	outcome	Protein S	Wald ratio	1	-0.0117489	0.225466	0.958442	-0.453663	0.430165	0.98832	0.635297	1.53751	0.990763
901	EO17iw	claoeu	outcome	SPON2	Wald ratio	1	0.026964	0.103962	0.795354	-0.176801	0.230729	1.02733	0.837947	1.25952	0.971658
913	esmbQi	claoeu	outcome	PPIL1	Wald ratio	1	-0.000306849	0.0271947	0.990997	-0.0536085	0.0529948	0.999693	0.947803	1.05442	0.998108
914	eT32BX	claoeu	outcome	RNase 2	Wald ratio	1	0.0215348	0.0739186	0.770798	-0.123346	0.166415	1.02177	0.883958	1.18106	0.971658
920	eVZsGX	claoeu	outcome	LGR4	Wald ratio	1	0.0530043	0.182076	0.770967	-0.303865	0.409873	1.05443	0.737961	1.50663	0.971658
921	eyKF5K	claoeu	outcome	STAT3	Wald ratio	1	0.128246	0.0708133	0.0701342	-0.0105481	0.26704	1.13683	0.989507	1.30609	0.548654
933	F0CFaN	claoeu	outcome	ALDH3A1	Wald ratio	1	0.102807	0.0841315	0.221716	-0.0620909	0.267705	1.10828	0.939797	1.30696	0.789733
934	F2zoEU	claoeu	outcome	SIA8F	Wald ratio	1	0.00666708	0.248514	0.978597	-0.48042	0.493754	1.00669	0.618524	1.63846	0.995161
941	f6difb	claoeu	outcome	LIPP	Wald ratio	1	-0.0885418	0.183354	0.629166	-0.447915	0.270832	0.915265	0.638959	1.31105	0.944063
942	F7r9FW	claoeu	outcome	TFAR19	Wald ratio	1	0.017322	0.056221	0.758001	-0.0928711	0.127515	1.01747	0.911311	1.136	0.971658
949	F8ucnA	claoeu	outcome	CLN5	Wald ratio	1	-0.0389042	0.102004	0.702906	-0.238831	0.161023	0.961843	0.787548	1.17471	0.970037
950	F8xGSZ	claoeu	outcome	MUCDL	Wald ratio	1	-0.0671667	0.196487	0.732473	-0.452282	0.317948	0.935039	0.636175	1.3743	0.971658
952	FaGEW7	claoeu	outcome	CRHBP	Wald ratio	1	0.0058989	0.0486516	0.903495	-0.0894582	0.101256	1.00592	0.914426	1.10656	0.982547
953	FALSE	claoeu	outcome	Kininogen	Wald ratio	1	0.036345	0.0300483	0.226451	-0.0225497	0.0952397	1.03701	0.977703	1.09992	0.789733
959	fBj10M	claoeu	outcome	CGAT2	Wald ratio	1	0.0273293	0.0939742	0.771191	-0.15686	0.211519	1.02771	0.854824	1.23555	0.971658
960	fdJbim	claoeu	outcome	LD78-beta	Wald ratio	1	-0.0209408	0.158231	0.894713	-0.331074	0.289192	0.979277	0.718152	1.33535	0.982547
961	FDmxft	claoeu	outcome	TGF-b R III	Wald ratio	1	0.106673	0.115141	0.354211	-0.119004	0.332349	1.11257	0.887805	1.39424	0.849126
962	fE2Cdu	claoeu	outcome	OAF	Wald ratio	1	0.0221572	0.0250932	0.377238	-0.0270255	0.0713399	1.0224	0.973336	1.07395	0.855909
963	FE5LcP	claoeu	outcome	hnRNP A, B	Wald ratio	1	0.195991	0.122455	0.109486	-0.0440218	0.436003	1.21652	0.956933	1.54651	0.645469
969	fEP1Wn	claoeu	outcome	TAFI	Wald ratio	1	0.021294	0.0212702	0.316769	-0.0203956	0.0629836	1.02152	0.979811	1.06501	0.843164
970	feyyc2	claoeu	outcome	U773	Wald ratio	1	0.0855967	0.0601589	0.154782	-0.0323148	0.203508	1.08937	0.968202	1.2257	0.724243
971	FfHzwv	claoeu	outcome	CNTN2	Wald ratio	1	0.0110132	0.019154	0.565303	-0.0265287	0.0485551	1.01107	0.97382	1.04975	0.919457
972	FfKKhJ	claoeu	outcome	DDX58	Wald ratio	1	0.272887	0.243248	0.261929	-0.20388	0.749654	1.31375	0.81556	2.11627	0.805561
978	fiHqIm	claoeu	outcome	WWOX	Wald ratio	1	-0.035827	0.149837	0.811023	-0.329508	0.257854	0.964807	0.719278	1.29415	0.971658
979	FiylnD	claoeu	outcome	TRIM3	Wald ratio	1	0.0150821	0.113686	0.894459	-0.207742	0.237906	1.0152	0.812417	1.26859	0.982547
996	fo4b69	claoeu	outcome	SCG1	Wald ratio	1	0.212861	0.123622	0.0850923	-0.0294375	0.45516	1.23721	0.970992	1.57642	0.584223
1002	fOya2O	claoeu	outcome	C3d	Wald ratio	1	0.180121	0.133894	0.178544	-0.0823112	0.442553	1.19736	0.920985	1.55668	0.748864
1013	FQAt65	claoeu	outcome	SDF2L	Wald ratio	1	0.422767	0.19216	0.0278015	0.0461331	0.7994	1.52618	1.04721	2.22421	0.409608
1015	FrYojw	claoeu	outcome	Sperm-associated antigen 2	Wald ratio	1	-0.0975122	0.201552	0.628523	-0.492553	0.297529	0.907091	0.611064	1.34653	0.944041
1016	FtbdFW	claoeu	outcome	SYT11	Wald ratio	1	-0.12784	0.151331	0.398239	-0.424449	0.168769	0.879994	0.65413	1.18385	0.864542
1017	FV3URd	claoeu	outcome	CHI3L1	Wald ratio	1	-0.0109077	0.0103445	0.29168	-0.0311829	0.00936752	0.989152	0.969298	1.00941	0.843164
1018	fVclnw	claoeu	outcome	IL-22	Wald ratio	1	-0.298285	0.222978	0.180984	-0.735323	0.138752	0.74209	0.479351	1.14884	0.748864
1019	fVDL0S	claoeu	outcome	RCL	Wald ratio	1	0.187054	0.110868	0.0915689	-0.0302472	0.404356	1.20569	0.970206	1.49834	0.604101
1020	FX0NhY	claoeu	outcome	RBP	Wald ratio	1	0.161375	0.13781	0.2416	-0.108733	0.431483	1.17513	0.89697	1.53954	0.797651
1021	FXkyEh	claoeu	outcome	NPTX2	Wald ratio	1	0.077749	0.0912908	0.394401	-0.101181	0.256679	1.08085	0.903769	1.29263	0.864542
1022	FYVrxX	claoeu	outcome	ALDH2	Wald ratio	1	0.107592	0.143396	0.453062	-0.173463	0.388648	1.11359	0.840748	1.47498	0.883766
1023	FZ9uqe	claoeu	outcome	STAT6	Wald ratio	1	-0.277942	0.115931	0.0165084	-0.505167	-0.0507172	0.757341	0.603405	0.950547	0.344763
1025	FzIUyq	claoeu	outcome	Prekallikrein	Wald ratio	1	-0.14859	0.117531	0.206134	-0.37895	0.0817698	0.861922	0.68458	1.08521	0.789733
1028	G660aG	claoeu	outcome	THG1	Wald ratio	1	0.03935	0.0295443	0.182894	-0.0185569	0.0972569	1.04013	0.981614	1.10214	0.754689
1031	g7LUfX	claoeu	outcome	EIF1A	Wald ratio	1	0.0500925	0.0548541	0.36114	-0.0574215	0.157607	1.05137	0.944196	1.17071	0.850207
1037	G9LT4L	claoeu	outcome	TAJ	Wald ratio	1	0.053717	0.156019	0.730622	-0.25208	0.359514	1.05519	0.777183	1.43263	0.971658
1038	G9MR0X	claoeu	outcome	ACAA1	Wald ratio	1	0.058102	0.051707	0.26115	-0.0432437	0.159448	1.05982	0.957678	1.17286	0.805561
1039	gB8dqc	claoeu	outcome	CD7	Wald ratio	1	-0.121339	0.0609767	0.0465998	-0.240853	-0.0018244	0.885734	0.785957	0.998177	0.471436
1042	gdBMGf	claoeu	outcome	PLXA4	Wald ratio	1	0.208001	0.119817	0.0825658	-0.0268403	0.442842	1.23121	0.973517	1.55713	0.584223
1048	gDo1x8	claoeu	outcome	HAI-1	Wald ratio	1	-0.127574	0.0832005	0.125195	-0.290647	0.0354992	0.880228	0.74778	1.03614	0.671581
1064	gejuDL	claoeu	outcome	FABPL	Wald ratio	1	-0.159723	0.0940991	0.0896232	-0.344157	0.0247115	0.85238	0.708818	1.02502	0.600956
1065	GENfbG	claoeu	outcome	PP14A	Wald ratio	1	0.0436617	0.05342	0.413741	-0.0610415	0.148365	1.04463	0.940784	1.15994	0.87326
1084	gIGRU1	claoeu	outcome	Cyclin H	Wald ratio	1	0.144515	0.119591	0.226889	-0.0898834	0.378913	1.15548	0.914038	1.4607	0.789733
1086	GIpexJ	claoeu	outcome	SIRPG	Wald ratio	1	0.0122098	0.0749533	0.870598	-0.134699	0.159118	1.01228	0.873979	1.17248	0.982547
1087	gK7im5	claoeu	outcome	Fragile histidine triad protein	Wald ratio	1	0.3679	0.172313	0.0327558	0.0301659	0.705634	1.4447	1.03063	2.02513	0.413441
1088	Gl7nGc	claoeu	outcome	DCTD	Wald ratio	1	-0.115429	0.131204	0.378983	-0.372589	0.14173	0.890984	0.688949	1.15227	0.85599
1095	gODlp9	claoeu	outcome	K6PF	Wald ratio	1	0.161253	0.0706375	0.0224407	0.0228035	0.299702	1.17498	1.02307	1.34946	0.398368
1096	GPeebp	claoeu	outcome	Nephronectin	Wald ratio	1	-0.289608	0.0591965	9.96519e-07	-0.405634	-0.173583	0.748557	0.666554	0.840647	0.000748385
1097	GrCDRb	claoeu	outcome	LPH	Wald ratio	1	0.013195	0.0101883	0.195279	-0.00677399	0.0331641	1.01328	0.993249	1.03372	0.786351
1099	GrovRn	claoeu	outcome	ALOX15B	Wald ratio	1	-0.124024	0.154456	0.421991	-0.426757	0.17871	0.883359	0.652622	1.19567	0.87326
1100	grt6Dv	claoeu	outcome	LCN1	Wald ratio	1	0.297282	0.166669	0.0744774	-0.0293888	0.623953	1.3462	0.971039	1.86629	0.564975
1108	Gv9c9F	claoeu	outcome	IL3RB	Wald ratio	1	-0.00408472	0.0184958	0.825212	-0.0403365	0.032167	0.995924	0.960466	1.03269	0.971658
1109	gVSL5J	claoeu	outcome	LEAP-1	Wald ratio	1	-0.0324948	0.100634	0.746769	-0.229736	0.164747	0.968027	0.794743	1.17909	0.971658
1115	GXBntm	claoeu	outcome	SF3B4	Wald ratio	1	-0.106602	0.259381	0.681084	-0.614989	0.401785	0.898884	0.540647	1.49449	0.967157
1116	GyAKh6	claoeu	outcome	RAB21	Wald ratio	1	0.155378	0.210171	0.459728	-0.256556	0.567313	1.1681	0.773712	1.76352	0.88779
1128	h261By	claoeu	outcome	TENR	Wald ratio	1	-0.209331	0.0797385	0.00865937	-0.365618	-0.0530434	0.811127	0.693768	0.948339	0.252656
1129	H2heJO	claoeu	outcome	INSL5	Wald ratio	1	-0.200105	0.178162	0.261367	-0.549302	0.149092	0.818645	0.577353	1.16078	0.805561
1130	h4EqOQ	claoeu	outcome	SNPH	Wald ratio	1	0.180929	0.182501	0.321499	-0.176774	0.538631	1.19833	0.837969	1.71366	0.843164
1137	H6HH6R	claoeu	outcome	PPR1A	Wald ratio	1	-0.149963	0.189647	0.429089	-0.521671	0.221744	0.860739	0.593528	1.24825	0.87326
1138	h6LvTC	claoeu	outcome	Transgelin-2	Wald ratio	1	-0.211351	0.114988	0.0660578	-0.436727	0.0140249	0.80949	0.646148	1.01412	0.533451
1139	HAF3IJ	claoeu	outcome	TXND5	Wald ratio	1	0.0185347	0.0875608	0.832359	-0.153085	0.190154	1.01871	0.858057	1.20944	0.971658
1141	HbHfeg	claoeu	outcome	GP1BA	Wald ratio	1	0.0922764	0.0677744	0.173348	-0.0405614	0.225114	1.09667	0.96025	1.25247	0.739243
1142	hBoBJv	claoeu	outcome	Peroxiredoxin-6	Wald ratio	1	-0.379737	0.123996	0.002195	-0.622768	-0.136705	0.684042	0.536457	0.872228	0.126485
1154	hcVHfZ	claoeu	outcome	PF-4	Wald ratio	1	-0.250807	0.126771	0.0478816	-0.499278	-0.00233485	0.778173	0.606968	0.997668	0.476279
1155	HF6HFy	claoeu	outcome	S100A7	Wald ratio	1	-0.0152592	0.0149066	0.305999	-0.0444761	0.0139577	0.984857	0.956498	1.01406	0.843164
1156	HFBKpA	claoeu	outcome	AZGP1	Wald ratio	1	-0.139855	0.04528	0.00201048	-0.228604	-0.0511066	0.869484	0.795643	0.950177	0.12079
1162	HFU67b	claoeu	outcome	FAIM3	Wald ratio	1	0.0392677	0.097065	0.685808	-0.15098	0.229515	1.04005	0.859865	1.25799	0.968123
1163	HgFeIP	claoeu	outcome	I-TAC	Wald ratio	1	-0.0170909	0.0478683	0.721062	-0.110913	0.0767309	0.983054	0.895017	1.07975	0.971658
1164	hGisHm	claoeu	outcome	FOLR2	Wald ratio	1	0.0730944	0.10867	0.501183	-0.139898	0.286087	1.07583	0.869447	1.33121	0.897613
1178	hJf7SD	claoeu	outcome	LEG9	Wald ratio	1	0.139537	0.0877029	0.111605	-0.0323605	0.311435	1.14974	0.968158	1.36538	0.647221
1179	HJldSP	claoeu	outcome	DD19A	Wald ratio	1	-0.0311578	0.230635	0.892536	-0.483202	0.420887	0.969323	0.616805	1.52331	0.982547
1186	hPRXTu	claoeu	outcome	COF2	Wald ratio	1	0.0307827	0.103859	0.766933	-0.172782	0.234347	1.03126	0.841321	1.26408	0.971658
1192	hqxrps	claoeu	outcome	MGAT2	Wald ratio	1	-0.118527	0.0804115	0.140481	-0.276134	0.0390797	0.888228	0.758712	1.03985	0.698449
1193	HRGbMJ	claoeu	outcome	Cathelicidin peptide	Wald ratio	1	0.0226911	0.126731	0.857899	-0.225702	0.271084	1.02295	0.797956	1.31139	0.980489
1194	hrHsDW	claoeu	outcome	GCKR	Wald ratio	1	-0.212102	0.12065	0.0787482	-0.448576	0.0243718	0.808882	0.638537	1.02467	0.574174
1195	hRtgIM	claoeu	outcome	CBR1	Wald ratio	1	-0.0899815	0.157165	0.566965	-0.398026	0.218063	0.913948	0.671645	1.24366	0.919457
1196	hRVkVt	claoeu	outcome	PLOD2	Wald ratio	1	-0.26338	0.206825	0.20286	-0.668757	0.141997	0.76845	0.512345	1.15257	0.789367
1202	HsVyjZ	claoeu	outcome	ADPRHL2	Wald ratio	1	0.0236812	0.0666187	0.722235	-0.106891	0.154254	1.02396	0.898623	1.16679	0.971658
1203	hU4E29	claoeu	outcome	PHS2	Wald ratio	1	-0.672483	0.278713	0.0158299	-1.21876	-0.126205	0.510439	0.295596	0.881434	0.339665
1204	HUSRbq	claoeu	outcome	FCRL3	Wald ratio	1	-0.0080807	0.0186773	0.665271	-0.0446882	0.0285269	0.991952	0.956296	1.02894	0.9622
1215	HVuTic	claoeu	outcome	PECI	Wald ratio	1	0.0250202	0.0278684	0.369292	-0.0296018	0.0796422	1.02534	0.970832	1.0829	0.850892
1221	HwjqHg	claoeu	outcome	Elafin	Wald ratio	1	0.0826885	0.0383035	0.030868	0.00761361	0.157763	1.0862	1.00764	1.17089	0.413441
1222	HxOZLU	claoeu	outcome	NPDC1	Wald ratio	1	0.147798	0.187692	0.43102	-0.220079	0.515675	1.15928	0.802455	1.67477	0.87326
1228	HzUpjf	claoeu	outcome	Cysteine-rich protein 1	Wald ratio	1	-0.149433	0.103799	0.14997	-0.352879	0.054013	0.861196	0.702662	1.0555	0.71715
1241	I5myOk	claoeu	outcome	Nectin-like protein 1	Wald ratio	1	0.2349	0.232796	0.312955	-0.221379	0.69118	1.26478	0.801413	1.99607	0.843164
1247	I87mLV	claoeu	outcome	Sorcin	Wald ratio	1	0.0336869	0.104649	0.747525	-0.171424	0.238798	1.03426	0.842464	1.26972	0.971658
1249	IBJEh7	claoeu	outcome	PPCE	Wald ratio	1	0.00948533	0.0651781	0.884293	-0.118264	0.137234	1.00953	0.888462	1.1471	0.982547
1256	icSCR1	claoeu	outcome	TTL	Wald ratio	1	0.466963	0.266821	0.0801019	-0.0560071	0.989932	1.59514	0.945532	2.69105	0.581223
1257	IcsL9K	claoeu	outcome	IGSF8	Wald ratio	1	-0.00735269	0.0735169	0.920334	-0.151446	0.13674	0.992674	0.859464	1.14653	0.985701
1258	ICuF83	claoeu	outcome	FCRL1	Wald ratio	1	0.0008664	0.0274303	0.974803	-0.0528969	0.0546297	1.00087	0.948478	1.05615	0.994464
1260	iDZpm3	claoeu	outcome	PDGFRA	Wald ratio	1	0.00404453	0.110691	0.970853	-0.21291	0.221	1.00405	0.808228	1.24732	0.994464
1261	idzyjq	claoeu	outcome	Pseudocholinesterase	Wald ratio	1	0.187947	0.147911	0.203843	-0.101958	0.477852	1.20677	0.903067	1.61261	0.789733
1262	IfTqH9	claoeu	outcome	LAP	Wald ratio	1	-0.257111	0.213596	0.228694	-0.675759	0.161536	0.773282	0.50877	1.17531	0.789733
1263	IFXB6e	claoeu	outcome	PGRP-S	Wald ratio	1	-0.0863721	0.06506	0.184318	-0.21389	0.0411455	0.917253	0.807437	1.042	0.758482
1269	IhmvNg	claoeu	outcome	DNJB9	Wald ratio	1	-0.102165	0.236563	0.665834	-0.56583	0.361499	0.90288	0.567889	1.43548	0.9622
1271	IJAbTx	claoeu	outcome	ENOB	Wald ratio	1	-0.00235471	0.0326321	0.942475	-0.0663137	0.0616042	0.997648	0.935837	1.06354	0.987856
1272	iKUa8q	claoeu	outcome	POLI	Wald ratio	1	-0.131515	0.140391	0.348874	-0.406682	0.143652	0.876766	0.665856	1.15448	0.849126
1273	ILUZIT	claoeu	outcome	VEGF sR3	Wald ratio	1	0.108128	0.0821942	0.188336	-0.0529728	0.269229	1.11419	0.948406	1.30895	0.769846
1274	INrUul	claoeu	outcome	RANTES	Wald ratio	1	0.0374664	0.0524842	0.475313	-0.0654027	0.140336	1.03818	0.93669	1.15066	0.892497
1280	IpBgu7	claoeu	outcome	RTP4	Wald ratio	1	0.0318482	0.0316127	0.313719	-0.0301128	0.0938091	1.03236	0.970336	1.09835	0.843164
1287	IpUfVi	claoeu	outcome	Triosephosphate isomerase	Wald ratio	1	0.308293	0.196583	0.116821	-0.07701	0.693597	1.3611	0.925881	2.0009	0.651161
1288	IqJHZ1	claoeu	outcome	KCAB2	Wald ratio	1	0.245925	0.158369	0.120456	-0.0644778	0.556328	1.2788	0.937557	1.74426	0.657644
1310	iWzgQY	claoeu	outcome	OVCA2	Wald ratio	1	0.103384	0.0868451	0.233874	-0.0668325	0.2736	1.10892	0.935352	1.31469	0.792953
1312	IXcNAK	claoeu	outcome	ODPX	Wald ratio	1	0.151639	0.158234	0.337901	-0.1585	0.461777	1.16374	0.853423	1.58689	0.846005
1320	j1MXln	claoeu	outcome	ACAP2	Wald ratio	1	0.252853	0.200803	0.207955	-0.140721	0.646428	1.28769	0.868731	1.90871	0.789733
1337	J7ZazZ	claoeu	outcome	TLR1	Wald ratio	1	0.109153	0.110138	0.32166	-0.106718	0.325024	1.11533	0.898779	1.38406	0.843164
1339	J95CVc	claoeu	outcome	ghrelin	Wald ratio	1	0.0684278	0.0743687	0.357512	-0.0773348	0.21419	1.07082	0.92558	1.23886	0.849126
1340	JaKIwT	claoeu	outcome	F171B	Wald ratio	1	-0.0191141	0.0723632	0.791672	-0.160946	0.122718	0.981067	0.851338	1.13057	0.971658
1341	JaL1yD	claoeu	outcome	DNJB6	Wald ratio	1	-0.286226	0.209546	0.17196	-0.696936	0.124484	0.751093	0.498109	1.13256	0.739243
1342	jBj0pK	claoeu	outcome	LRC15	Wald ratio	1	-0.0114748	0.0307107	0.70867	-0.0716677	0.0487181	0.988591	0.93084	1.04992	0.970648
1353	JH68wT	claoeu	outcome	GRAN	Wald ratio	1	-0.0277084	0.0366765	0.449961	-0.0995943	0.0441776	0.972672	0.905205	1.04517	0.88302
1354	JHspFH	claoeu	outcome	SDF2	Wald ratio	1	0.0232003	0.0434617	0.593472	-0.0619845	0.108385	1.02347	0.939897	1.11448	0.926383
1361	JkgxCY	claoeu	outcome	CHST4	Wald ratio	1	0.0773807	0.140191	0.580972	-0.197394	0.352156	1.08045	0.820867	1.42213	0.924898
1362	jl3oc4	claoeu	outcome	SIAS	Wald ratio	1	-0.0556996	0.157903	0.72428	-0.36519	0.253791	0.945823	0.694065	1.2889	0.971658
1363	Jm5uuu	claoeu	outcome	TCL1A	Wald ratio	1	0.119836	0.0544478	0.0277404	0.0131186	0.226554	1.12731	1.01321	1.25427	0.409608
1370	JNtjHJ	claoeu	outcome	ALDOB	Wald ratio	1	0.00675692	0.0285012	0.812598	-0.0491054	0.0626192	1.00678	0.952081	1.06462	0.971658
1371	jowI8v	claoeu	outcome	CO8G	Wald ratio	1	0.0133096	0.0224459	0.553205	-0.0306843	0.0573035	1.0134	0.969782	1.05898	0.916627
1373	jQ9r6B	claoeu	outcome	ISK4	Wald ratio	1	-0.035368	0.0526079	0.501396	-0.138479	0.0677434	0.96525	0.870681	1.07009	0.897613
1379	JqVWUf	claoeu	outcome	MIME	Wald ratio	1	-0.0315941	0.0289128	0.274509	-0.0882632	0.025075	0.9689	0.91552	1.02539	0.82298
1380	jqvzH5	claoeu	outcome	PKHA7	Wald ratio	1	-0.0488141	0.0292045	0.0946318	-0.106055	0.00842682	0.952358	0.899375	1.00846	0.614772
1386	JTA3LW	claoeu	outcome	IL-12 Rb1	Wald ratio	1	-0.378114	0.138034	0.0061573	-0.64866	-0.107568	0.685153	0.522746	0.898016	0.230755
1392	jTm4yp	claoeu	outcome	GLU2B	Wald ratio	1	-0.167366	0.104547	0.109406	-0.372279	0.0375463	0.84589	0.689162	1.03826	0.645469
1394	JvF4MC	claoeu	outcome	CNPY3	Wald ratio	1	-0.0856414	0.0959707	0.372194	-0.273744	0.102461	0.917923	0.760527	1.10789	0.850892
1402	JxMPxS	claoeu	outcome	Ferritin light chain	Wald ratio	1	-0.381823	0.324474	0.239297	-1.01779	0.254146	0.682616	0.361392	1.28936	0.795187
1403	JZrPkC	claoeu	outcome	MIC-1	Wald ratio	1	0.0506273	0.025934	0.0509191	-0.000203307	0.101458	1.05193	0.999797	1.10678	0.484054
1405	K19tzA	claoeu	outcome	TIM-4	Wald ratio	1	0.0249172	0.0455529	0.584382	-0.0643665	0.114201	1.02523	0.937661	1.12098	0.924898
1406	K2q7pg	claoeu	outcome	Carboxypeptidase B1	Wald ratio	1	-0.1275	0.0515767	0.0134338	-0.228591	-0.0264102	0.880293	0.795654	0.973936	0.309983
1407	K3Din0	claoeu	outcome	ANP	Wald ratio	1	0.213647	0.137889	0.121283	-0.056616	0.48391	1.23819	0.944957	1.62241	0.657644
1408	K3WixD	claoeu	outcome	TAGL	Wald ratio	1	-0.222044	0.108709	0.0410966	-0.435114	-0.00897436	0.80088	0.647191	0.991066	0.450563
1410	k5Hgub	claoeu	outcome	OSMR	Wald ratio	1	-0.09899	0.0827988	0.231872	-0.261276	0.0632956	0.905752	0.770069	1.06534	0.789733
1411	k8Sexw	claoeu	outcome	Cystatin M	Wald ratio	1	-0.164887	0.11521	0.152378	-0.390698	0.0609249	0.84799	0.676584	1.06282	0.719348
1417	kB0NVo	claoeu	outcome	ACYP2	Wald ratio	1	0.166837	0.191863	0.384538	-0.209214	0.542888	1.18156	0.811222	1.72097	0.86077
1418	kbCfS1	claoeu	outcome	CCS	Wald ratio	1	0.0870473	0.0945173	0.357068	-0.0982066	0.272301	1.09095	0.906462	1.31298	0.849126
1421	kfOxvG	claoeu	outcome	PKDCC	Wald ratio	1	-0.190112	0.196863	0.334192	-0.575964	0.19574	0.826867	0.562163	1.21621	0.846005
1423	KgbVoy	claoeu	outcome	MCEM1	Wald ratio	1	-0.364272	0.226692	0.108076	-0.808587	0.080044	0.694702	0.445487	1.08333	0.645469
1424	kGW0xl	claoeu	outcome	MFGM	Wald ratio	1	-0.0457381	0.0465208	0.325521	-0.136919	0.0454426	0.955292	0.872041	1.04649	0.846005
1425	kGXc4p	claoeu	outcome	BMP10	Wald ratio	1	0.0481665	0.219062	0.825967	-0.381195	0.477528	1.04935	0.683045	1.61208	0.971658
1426	KH4mwD	claoeu	outcome	Perlecan	Wald ratio	1	0.00399314	0.0471757	0.932544	-0.0884712	0.0964575	1.004	0.915329	1.10126	0.985701
1427	KH55h8	claoeu	outcome	DRG-1	Wald ratio	1	-0.128754	0.209376	0.538593	-0.539131	0.281623	0.87919	0.583255	1.32528	0.913804
1428	kI6qGL	claoeu	outcome	PDIA5	Wald ratio	1	-0.019077	0.0168824	0.258479	-0.0521665	0.0140125	0.981104	0.949171	1.01411	0.805561
1429	kJ0wly	claoeu	outcome	FLII	Wald ratio	1	0.0347678	0.138592	0.801919	-0.236873	0.306408	1.03538	0.789092	1.35854	0.971658
1430	kKa2gU	claoeu	outcome	EMBP	Wald ratio	1	-0.0327584	0.109499	0.764812	-0.247376	0.181859	0.967772	0.780847	1.19945	0.971658
1442	KnFTWJ	claoeu	outcome	F176C	Wald ratio	1	0.00516516	0.149329	0.972407	-0.287519	0.297849	1.00518	0.750122	1.34696	0.994464
1453	KogcgE	claoeu	outcome	PATE4	Wald ratio	1	-0.062079	0.0851638	0.466041	-0.229	0.104842	0.939809	0.795328	1.11054	0.892497
1454	KPYwEk	claoeu	outcome	MASP3	Wald ratio	1	-0.194235	0.189037	0.304186	-0.564747	0.176277	0.823464	0.568504	1.19277	0.843164
1455	kqcmX9	claoeu	outcome	FA49B	Wald ratio	1	0.0260914	0.20611	0.899265	-0.377884	0.430067	1.02643	0.68531	1.53736	0.982547
1457	kqGnjQ	claoeu	outcome	Properdin	Wald ratio	1	0.148221	0.108606	0.17233	-0.0646475	0.36109	1.15977	0.937398	1.43489	0.739243
1458	kQiPWz	claoeu	outcome	RAD1	Wald ratio	1	0.0043971	0.141805	0.975263	-0.27354	0.282335	1.00441	0.760682	1.32622	0.994464
1469	kRAP5V	claoeu	outcome	RD23B	Wald ratio	1	-0.0529373	0.230435	0.818303	-0.50459	0.398715	0.948439	0.603753	1.48991	0.971658
1477	KTkvUs	claoeu	outcome	PGD2 synthase	Wald ratio	1	-0.0253496	0.0749057	0.735046	-0.172165	0.121466	0.974969	0.84184	1.12915	0.971658
1478	Ku0Mgw	claoeu	outcome	CR3L4	Wald ratio	1	0.059157	0.0518335	0.25375	-0.0424367	0.160751	1.06094	0.958451	1.17439	0.805561
1479	kUN9rR	claoeu	outcome	C4b-binding protein alpha chain	Wald ratio	1	0.062159	0.105524	0.555827	-0.144668	0.268986	1.06413	0.865309	1.30864	0.916627
1480	kVdxhV	claoeu	outcome	ITI heavy chain H2	Wald ratio	1	-0.00253518	0.0173521	0.883841	-0.0365453	0.0314749	0.997468	0.964114	1.03198	0.982547
1482	kwpD2Q	claoeu	outcome	EphA5	Wald ratio	1	-0.0629714	0.179614	0.725894	-0.415015	0.289073	0.93897	0.66033	1.33519	0.971658
1488	kXXl98	claoeu	outcome	THSD1	Wald ratio	1	0.00896347	0.0303541	0.767767	-0.0505305	0.0684575	1.009	0.950725	1.07086	0.971658
1489	kzC2M1	claoeu	outcome	MAAI	Wald ratio	1	-0.00822043	0.00915722	0.369345	-0.0261686	0.00972771	0.991813	0.974171	1.00978	0.850892
1495	Kzwhhr	claoeu	outcome	CT032	Wald ratio	1	-0.092806	0.193697	0.631846	-0.472452	0.28684	0.91137	0.623472	1.33221	0.945679
1507	l6uLE8	claoeu	outcome	GMFG	Wald ratio	1	0.0136206	0.6332	0.982838	-1.22745	1.25469	1.01371	0.293038	3.50676	0.995881
1508	l8G6Id	claoeu	outcome	SECTM1	Wald ratio	1	0.0225383	0.0575039	0.6951	-0.0901693	0.135246	1.02279	0.913776	1.14482	0.96995
1510	L9ktSO	claoeu	outcome	FKBP2	Wald ratio	1	0.465119	0.251794	0.0647151	-0.028397	0.958634	1.5922	0.972002	2.60813	0.533451
1522	lB2zzK	claoeu	outcome	LSHB	Wald ratio	1	-0.0414614	0.0336989	0.218566	-0.107511	0.0245884	0.959386	0.898067	1.02489	0.789733
1533	LCoZ97	claoeu	outcome	CD8A	Wald ratio	1	0.0399157	0.0435075	0.358909	-0.045359	0.12519	1.04072	0.955654	1.13336	0.849126
1546	lEZIvh	claoeu	outcome	SHBG	Wald ratio	1	-0.0187359	0.0630276	0.766265	-0.14227	0.104798	0.981439	0.867387	1.11049	0.971658
1547	lH2zTi	claoeu	outcome	DPY30	Wald ratio	1	-0.425484	0.184905	0.0213863	-0.787898	-0.0630702	0.653453	0.4548	0.938878	0.39742
1548	lHRc7d	claoeu	outcome	CD244	Wald ratio	1	-0.159141	0.295776	0.590546	-0.738861	0.42058	0.852876	0.477658	1.52284	0.926383
1555	lLHLSy	claoeu	outcome	RGM-C	Wald ratio	1	-0.0687849	0.100605	0.494156	-0.26597	0.128401	0.933528	0.766462	1.13701	0.897613
1562	lNaAKy	claoeu	outcome	STX8	Wald ratio	1	0.129757	0.178443	0.467128	-0.219991	0.479505	1.13855	0.802526	1.61527	0.892497
1563	LnbLRj	claoeu	outcome	HIBCH	Wald ratio	1	0.00871209	0.0321227	0.786227	-0.0542485	0.0716726	1.00875	0.947197	1.0743	0.971658
1564	LnxDGx	claoeu	outcome	DYL2	Wald ratio	1	-0.275735	0.184672	0.135409	-0.637691	0.0862215	0.759014	0.528511	1.09005	0.694142
1570	LPc2fK	claoeu	outcome	MRC2	Wald ratio	1	0.069878	0.0898993	0.436986	-0.106325	0.246081	1.07238	0.899133	1.279	0.878653
1571	lpD0gY	claoeu	outcome	GLCE	Wald ratio	1	0.00654485	0.0197063	0.739799	-0.0320795	0.0451692	1.00657	0.96843	1.0462	0.971658
1572	LpHinx	claoeu	outcome	AOC2	Wald ratio	1	0.0573533	0.186664	0.75865	-0.308508	0.423215	1.05903	0.734542	1.52686	0.971658
1581	lqwg21	claoeu	outcome	DJB12	Wald ratio	1	-0.287183	0.129899	0.0270484	-0.541784	-0.0325809	0.750375	0.58171	0.967944	0.409608
1583	LRbJ2x	claoeu	outcome	AP2A2	Wald ratio	1	0.0630025	0.179437	0.725504	-0.288693	0.414698	1.06503	0.749242	1.51391	0.971658
1591	lT2rqx	claoeu	outcome	IL-13 Ra1	Wald ratio	1	-0.0594788	0.0711242	0.403005	-0.198882	0.0799247	0.942255	0.819646	1.08321	0.865829
1600	lxRsQK	claoeu	outcome	CHAD	Wald ratio	1	-0.237433	0.192848	0.218251	-0.615416	0.140549	0.788649	0.540416	1.15091	0.789733
1602	LyXfwQ	claoeu	outcome	TIMD3	Wald ratio	1	-0.0125136	0.0214811	0.560202	-0.0546165	0.0295893	0.987564	0.946848	1.03003	0.917451
1603	lYxX0H	claoeu	outcome	A4GNT	Wald ratio	1	-0.211693	0.179567	0.238433	-0.563644	0.140257	0.809213	0.569131	1.15057	0.795187
1604	LZf15G	claoeu	outcome	TFPI	Wald ratio	1	-0.0307888	0.252096	0.902795	-0.524897	0.463319	0.96968	0.591616	1.58934	0.982547
1605	M3IvWo	claoeu	outcome	PSMP	Wald ratio	1	0.288518	0.173493	0.0963137	-0.0515286	0.628565	1.33445	0.949776	1.87492	0.618219
1606	m5s2NY	claoeu	outcome	PIGR	Wald ratio	1	-0.0253966	0.0752543	0.735758	-0.172895	0.122102	0.974923	0.841226	1.12987	0.971658
1607	m6qEbb	claoeu	outcome	FIS1	Wald ratio	1	0.0887591	0.069385	0.200818	-0.0472355	0.224754	1.09282	0.953863	1.25201	0.789367
1618	M8GLwG	claoeu	outcome	TRIL	Wald ratio	1	-0.217698	0.113526	0.0551617	-0.44021	0.00481349	0.804368	0.643901	1.00483	0.505366
1620	MA2J7f	claoeu	outcome	ERK-1	Wald ratio	1	-0.221445	0.128931	0.08588	-0.47415	0.0312603	0.80136	0.622414	1.03175	0.584223
1621	MAUO9Z	claoeu	outcome	DLDH	Wald ratio	1	0.209579	0.30499	0.491978	-0.388202	0.80736	1.23316	0.678275	2.24198	0.897613
1622	MBV0vA	claoeu	outcome	Nectin-like protein 2	Wald ratio	1	-0.145797	0.078122	0.0620025	-0.298916	0.00732179	0.864333	0.741621	1.00735	0.524624
1623	MBZyyS	claoeu	outcome	ARLY	Wald ratio	1	-0.0108814	0.0888317	0.902507	-0.184991	0.163229	0.989178	0.831111	1.17731	0.982547
1624	McEC6B	claoeu	outcome	PARK7	Wald ratio	1	0.149966	0.119176	0.208262	-0.0836185	0.38355	1.16179	0.919782	1.46748	0.789733
1625	McPxQV	claoeu	outcome	EGFL9	Wald ratio	1	0.0102911	0.0747889	0.890555	-0.136295	0.156877	1.01034	0.872585	1.16985	0.982547
1626	mdisxr	claoeu	outcome	RAB6B	Wald ratio	1	-0.00926969	0.0493204	0.850917	-0.105938	0.0873983	0.990773	0.899481	1.09133	0.980121
1627	MDoEvy	claoeu	outcome	MARE2	Wald ratio	1	0.139731	0.0703733	0.0470808	0.0017996	0.277663	1.14996	1.0018	1.32004	0.471436
1628	me4wl5	claoeu	outcome	kallikrein 12	Wald ratio	1	-0.0220087	0.0739729	0.766066	-0.166996	0.122978	0.978232	0.846203	1.13086	0.971658
1629	MfP8Yh	claoeu	outcome	F177A	Wald ratio	1	-0.092565	0.144455	0.521661	-0.375697	0.190567	0.91159	0.686811	1.20994	0.907198
1630	MFq0cP	claoeu	outcome	IP-10	Wald ratio	1	0.0540493	0.129463	0.67632	-0.199697	0.307796	1.05554	0.818979	1.36042	0.967157
1631	mfY3Lu	claoeu	outcome	LRC4B	Wald ratio	1	-0.26838	0.196997	0.173085	-0.654493	0.117733	0.764617	0.519705	1.12494	0.739243
1632	mG0LJW	claoeu	outcome	PIANP	Wald ratio	1	0.0378958	0.0639118	0.553222	-0.0873713	0.163163	1.03862	0.916337	1.17723	0.916627
1638	mGqhYv	claoeu	outcome	ALDH1A1	Wald ratio	1	-0.122221	0.122095	0.316811	-0.361527	0.117085	0.884953	0.696612	1.12422	0.843164
1640	mHIz7U	claoeu	outcome	PSG9	Wald ratio	1	-0.00222091	0.128102	0.986168	-0.253301	0.248859	0.997782	0.776234	1.28256	0.996503
1643	MIwnHM	claoeu	outcome	RIFK	Wald ratio	1	0.101551	0.201077	0.613532	-0.292559	0.495662	1.10689	0.746351	1.64158	0.932145
1644	mjTnR3	claoeu	outcome	3BP2	Wald ratio	1	-0.00883227	0.0397038	0.823961	-0.0866518	0.0689873	0.991207	0.916996	1.07142	0.971658
1650	MLTJ8i	claoeu	outcome	PILRA isoform FDF03-M14	Wald ratio	1	0.0320482	0.00858215	0.000188247	0.0152272	0.0488693	1.03257	1.01534	1.05008	0.0201962
1651	mollb5	claoeu	outcome	G6PD	Wald ratio	1	0.375435	0.137061	0.00615913	0.106796	0.644075	1.45563	1.11271	1.90422	0.230755
1652	MooHEm	claoeu	outcome	RIPK2	Wald ratio	1	0.282761	0.16787	0.0921032	-0.0462639	0.611786	1.32679	0.95479	1.84372	0.604101
1653	MPJPlT	claoeu	outcome	ARSA	Wald ratio	1	0.0143472	0.137287	0.916768	-0.254735	0.283429	1.01445	0.775122	1.32767	0.985701
1654	mQA9N8	claoeu	outcome	CNTP2	Wald ratio	1	-0.232345	0.0961264	0.0156454	-0.420753	-0.0439378	0.792672	0.656552	0.957013	0.339665
1655	MQCrUK	claoeu	outcome	HERV1	Wald ratio	1	0.0502901	0.173466	0.771882	-0.289703	0.390283	1.05158	0.748486	1.4774	0.971658
1656	MshBpU	claoeu	outcome	GRB2-related adapter protein 2	Wald ratio	1	-0.0362483	0.255175	0.887038	-0.536391	0.463894	0.964401	0.584855	1.59025	0.982547
1662	mtdFHv	claoeu	outcome	Gc-Globulin, Mixed Type	Wald ratio	1	0.22863	0.183463	0.212695	-0.130958	0.588218	1.25688	0.877255	1.80078	0.789733
1663	mTHyZo	claoeu	outcome	cSHMT	Wald ratio	1	0.004527	0.0164724	0.783452	-0.027759	0.036813	1.00454	0.972623	1.0375	0.971658
1664	mTVgLb	claoeu	outcome	Fucosyltransferase 3	Wald ratio	1	0.0160733	0.0166291	0.333754	-0.0165197	0.0486664	1.0162	0.983616	1.04987	0.846005
1670	MVIs7A	claoeu	outcome	SCCA2	Wald ratio	1	-0.00162808	0.0949867	0.986325	-0.187802	0.184546	0.998373	0.828779	1.20267	0.996503
1681	mXnh6q	claoeu	outcome	PCSK1	Wald ratio	1	-0.132445	0.0916348	0.148359	-0.312049	0.0471595	0.875951	0.731946	1.04829	0.71651
1683	n1b2y5	claoeu	outcome	RF1ML	Wald ratio	1	-0.0603884	0.0675242	0.371149	-0.192736	0.071959	0.941399	0.8247	1.07461	0.850892
1695	n8cjeJ	claoeu	outcome	PTK7	Wald ratio	1	0.0791191	0.13039	0.543991	-0.176445	0.334684	1.08233	0.838245	1.3975	0.916627
1696	nAsxMZ	claoeu	outcome	PMVK	Wald ratio	1	0.123887	0.122159	0.310515	-0.115545	0.363319	1.13189	0.89088	1.43809	0.843164
1698	nbJDfR	claoeu	outcome	ART4	Wald ratio	1	0.00339062	0.0127098	0.789644	-0.0215205	0.0283018	1.0034	0.978709	1.02871	0.971658
1709	nErhPV	claoeu	outcome	L-plastin	Wald ratio	1	-0.0949969	0.0871569	0.275734	-0.265824	0.0758306	0.909376	0.766574	1.07878	0.823731
1710	nFTBjq	claoeu	outcome	PHS	Wald ratio	1	0.0284931	0.0774171	0.712838	-0.123244	0.180231	1.0289	0.884048	1.19749	0.971658
1711	ngCLCY	claoeu	outcome	PCNP	Wald ratio	1	0.28668	0.129101	0.0263792	0.0336415	0.539718	1.332	1.03421	1.71552	0.409608
1717	NHIZjK	claoeu	outcome	KAT	Wald ratio	1	-0.0690643	0.0305039	0.023567	-0.128852	-0.00927669	0.933267	0.879104	0.990766	0.398368
1719	nIdszt	claoeu	outcome	MTHFSD	Wald ratio	1	0.0144946	0.0340347	0.670197	-0.0522134	0.0812026	1.0146	0.949126	1.08459	0.96421
1720	Nk2FOl	claoeu	outcome	Omentin	Wald ratio	1	-0.225425	0.135391	0.0959149	-0.490792	0.0399419	0.798177	0.612141	1.04075	0.618219
1722	nlp04I	claoeu	outcome	SNP29	Wald ratio	1	0.212843	0.143022	0.136703	-0.0674805	0.493166	1.23719	0.934746	1.63749	0.694558
1728	NmjsMg	claoeu	outcome	GSTT1	Wald ratio	1	0.00150191	0.0191922	0.937624	-0.0361148	0.0391186	1.0015	0.96453	1.03989	0.987596
1729	nN1lY6	claoeu	outcome	GRN	Wald ratio	1	-0.0273916	0.0495477	0.580378	-0.124505	0.069722	0.97298	0.882934	1.07221	0.924898
1730	NnivKB	claoeu	outcome	Transaldolase	Wald ratio	1	-0.124409	0.191397	0.515688	-0.499547	0.250728	0.883018	0.606806	1.28496	0.906387
1742	nPGJIs	claoeu	outcome	MANS1	Wald ratio	1	0.0860124	0.0444174	0.0528116	-0.00104567	0.17307	1.08982	0.998955	1.18895	0.495769
1743	NpTlAc	claoeu	outcome	GMPR2	Wald ratio	1	-0.0600964	0.0481152	0.211661	-0.154402	0.0342094	0.941674	0.856927	1.0348	0.789733
1749	NraV8E	claoeu	outcome	URB	Wald ratio	1	0.0289458	0.207522	0.889068	-0.377797	0.435689	1.02937	0.685369	1.54603	0.982547
1756	NSwXbr	claoeu	outcome	CEAM8	Wald ratio	1	0.351469	0.162349	0.0303953	0.0332654	0.669672	1.42115	1.03382	1.9536	0.413441
1757	nT4pkl	claoeu	outcome	HRSL2	Wald ratio	1	-0.173843	0.223316	0.436297	-0.611542	0.263856	0.840429	0.542513	1.30194	0.878653
1758	nTfd3j	claoeu	outcome	SH21A	Wald ratio	1	0.174074	0.0823515	0.034533	0.0126651	0.335483	1.19014	1.01275	1.39862	0.426133
1759	nTHpht	claoeu	outcome	FOXO3A	Wald ratio	1	-0.128135	0.206873	0.535662	-0.533606	0.277337	0.879735	0.586486	1.31961	0.911171
1760	NULHJJ	claoeu	outcome	ANGPTL3	Wald ratio	1	0.0022462	0.0488083	0.963294	-0.0934181	0.0979105	1.00225	0.910813	1.10286	0.992133
1779	nyOteC	claoeu	outcome	COAA1	Wald ratio	1	0.175287	0.0507656	0.000554649	0.0757866	0.274788	1.19159	1.07873	1.31625	0.0462824
1785	nytkGf	claoeu	outcome	MMP-13	Wald ratio	1	-0.485703	0.180845	0.00723686	-0.84016	-0.131247	0.615264	0.431642	0.877001	0.24155
1786	o11R4x	claoeu	outcome	CRBB1	Wald ratio	1	0.139298	0.0616576	0.0238703	0.0184487	0.260147	1.14947	1.01862	1.29712	0.398368
1788	o1rvzh	claoeu	outcome	HBAT	Wald ratio	1	0.176164	0.121423	0.146825	-0.0618239	0.414152	1.19263	0.940048	1.51309	0.711393
1799	o3mY1s	claoeu	outcome	IDI1	Wald ratio	1	-0.698255	0.347002	0.0441935	-1.37838	-0.018131	0.497453	0.251987	0.982032	0.470771
1800	o3pYYH	claoeu	outcome	ANXA4	Wald ratio	1	0.0228369	0.0403707	0.571611	-0.0562896	0.101963	1.0231	0.945265	1.10734	0.920214
1801	o470eA	claoeu	outcome	OFUT1	Wald ratio	1	0.0278812	0.037688	0.459426	-0.0459872	0.10175	1.02827	0.955054	1.10711	0.88779
1819	OaUEqK	claoeu	outcome	ARRB1	Wald ratio	1	0.307544	0.173594	0.0764561	-0.0327	0.647787	1.36008	0.967829	1.91131	0.5657
1825	ocgPcE	claoeu	outcome	Cytochrome b5	Wald ratio	1	-0.172503	0.123119	0.161182	-0.413816	0.0688102	0.841556	0.661122	1.07123	0.727749
1826	oDUhKf	claoeu	outcome	DCAK1	Wald ratio	1	0.0102891	0.0564855	0.855461	-0.100422	0.121001	1.01034	0.904455	1.12863	0.980489
1827	OFeZwg	claoeu	outcome	TXN4B	Wald ratio	1	0.186374	0.0814048	0.0220522	0.0268202	0.345927	1.20487	1.02718	1.4133	0.398368
1835	OIstUz	claoeu	outcome	PGRC1	Wald ratio	1	0.0194066	0.183752	0.915889	-0.340747	0.37956	1.0196	0.711239	1.46164	0.985701
1841	OL37Oi	claoeu	outcome	LRP4	Wald ratio	1	-0.0300331	0.0249536	0.22876	-0.0789421	0.0188759	0.970413	0.924093	1.01906	0.789733
1849	oOvPcA	claoeu	outcome	UBCP1	Wald ratio	1	-0.0422375	0.0826941	0.609514	-0.204318	0.119843	0.958642	0.815203	1.12732	0.929681
1850	Oow2hi	claoeu	outcome	CH3L2	Wald ratio	1	-0.0447399	0.182732	0.806581	-0.402895	0.313415	0.956246	0.668382	1.36809	0.971658
1851	OPpctA	claoeu	outcome	CPLX1	Wald ratio	1	-0.133188	0.187992	0.478647	-0.501652	0.235275	0.8753	0.605529	1.26526	0.893077
1852	oPW4OU	claoeu	outcome	SHPS1	Wald ratio	1	-0.00879206	0.00852413	0.302338	-0.0254994	0.00791523	0.991246	0.974823	1.00795	0.843164
1853	oQiMz0	claoeu	outcome	MMP-9	Wald ratio	1	0.0442368	0.117067	0.705523	-0.185215	0.273688	1.04523	0.830926	1.3148	0.970037
1854	oTFJlB	claoeu	outcome	IL-20 Ra	Wald ratio	1	0.0664937	0.206622	0.747594	-0.338485	0.471472	1.06875	0.71285	1.60235	0.971658
1855	OTgJTu	claoeu	outcome	PTN9	Wald ratio	1	-0.0120225	0.161731	0.940743	-0.329016	0.304971	0.988049	0.719631	1.35659	0.987856
1857	OtVPcy	claoeu	outcome	Layilin	Wald ratio	1	-0.0198745	0.221994	0.928663	-0.454983	0.415234	0.980322	0.634459	1.51472	0.985701
1863	OVbgg5	claoeu	outcome	SELW	Wald ratio	1	-0.116715	0.0943991	0.216312	-0.301737	0.0683077	0.889839	0.739533	1.07069	0.789733
1865	p2ieTd	claoeu	outcome	CHSTC	Wald ratio	1	-0.0484508	0.0705715	0.492366	-0.186771	0.0898693	0.952704	0.829634	1.09403	0.897613
1867	p5T84F	claoeu	outcome	PDC6I	Wald ratio	1	0.155734	0.110456	0.158566	-0.0607608	0.372228	1.16851	0.941048	1.45096	0.727749
1874	paUUny	claoeu	outcome	DCUP	Wald ratio	1	0.00862074	0.0440544	0.844858	-0.077726	0.0949675	1.00866	0.925218	1.09962	0.977896
1876	pEA6z3	claoeu	outcome	Multifunctional protein ADE2	Wald ratio	1	-0.0343577	0.178106	0.847032	-0.383445	0.31473	0.966226	0.68151	1.36989	0.977896
1882	peVbty	claoeu	outcome	VAV	Wald ratio	1	0.0338569	0.142315	0.811958	-0.245081	0.312795	1.03444	0.782641	1.36724	0.971658
1883	pfj8fq	claoeu	outcome	ZADH2	Wald ratio	1	0.0162078	0.115682	0.888576	-0.210529	0.242945	1.01634	0.810155	1.275	0.982547
1885	pggeI5	claoeu	outcome	ZG16	Wald ratio	1	-0.0581094	0.0780604	0.456625	-0.211108	0.0948891	0.943547	0.809687	1.09954	0.886883
1891	phWujq	claoeu	outcome	C6	Wald ratio	1	-0.326182	0.197165	0.0980546	-0.712625	0.0602617	0.721674	0.490355	1.06211	0.624059
1892	PimzVX	claoeu	outcome	IL-17B	Wald ratio	1	-0.0307689	0.168839	0.855396	-0.361692	0.300155	0.9697	0.696497	1.35007	0.980489
1893	pJ0IB9	claoeu	outcome	CAPG	Wald ratio	1	-0.00643146	0.0351221	0.854706	-0.0752707	0.0624078	0.993589	0.927492	1.0644	0.980489
1894	PJjIE7	claoeu	outcome	F16P2	Wald ratio	1	0.0183757	0.0862405	0.831268	-0.150656	0.187407	1.01855	0.860144	1.20612	0.971658
1895	pJXAoF	claoeu	outcome	NLGNX	Wald ratio	1	0.00981163	0.181872	0.956977	-0.346657	0.36628	1.00986	0.707048	1.44236	0.990763
1896	PKjM3k	claoeu	outcome	RMD1	Wald ratio	1	-0.080702	0.07029	0.250915	-0.21847	0.0570664	0.922469	0.803747	1.05873	0.805561
1905	PmoZSd	claoeu	outcome	IL-18 BPa	Wald ratio	1	0.147875	0.123123	0.229735	-0.0934448	0.389196	1.15937	0.910788	1.47579	0.789733
1911	pNMoJH	claoeu	outcome	Gelsolin	Wald ratio	1	0.157257	0.177881	0.376666	-0.19139	0.505905	1.1703	0.82581	1.65849	0.855909
1912	PoWYnh	claoeu	outcome	MARE1	Wald ratio	1	0.00191206	0.169566	0.991003	-0.330437	0.334261	1.00191	0.71861	1.39691	0.998108
1913	PqzDvx	claoeu	outcome	DCTPP1	Wald ratio	1	-0.441735	0.210528	0.0358856	-0.854371	-0.0290995	0.64292	0.425551	0.97132	0.437116
1915	pTvKSj	claoeu	outcome	RABP2	Wald ratio	1	-0.0838058	0.0959425	0.38239	-0.271853	0.104241	0.91961	0.761966	1.10987	0.85852
1916	PUUK4h	claoeu	outcome	BGAL	Wald ratio	1	-0.466473	0.214977	0.030016	-0.887828	-0.0451191	0.62721	0.411549	0.955884	0.413441
1917	PvlWsi	claoeu	outcome	FGFP1	Wald ratio	1	0.0498488	0.194823	0.798054	-0.332005	0.431703	1.05111	0.717484	1.53988	0.971658
1918	PWLmOu	claoeu	outcome	AFM	Wald ratio	1	0.0147588	0.0587799	0.801747	-0.10045	0.129967	1.01487	0.904431	1.13879	0.971658
1925	pxVOAg	claoeu	outcome	C1QT3	Wald ratio	1	-0.157351	0.0789767	0.04633	-0.312145	-0.00255684	0.854404	0.731875	0.997446	0.471436
1927	q1RhOW	claoeu	outcome	IP3KA	Wald ratio	1	0.0185463	0.152573	0.90325	-0.280497	0.317589	1.01872	0.755409	1.37381	0.982547
1929	q2hRnI	claoeu	outcome	Heparin cofactor II	Wald ratio	1	-0.0122943	0.0445549	0.782597	-0.0996219	0.0750333	0.987781	0.90518	1.07792	0.971658
1930	q3GObm	claoeu	outcome	TEC	Wald ratio	1	-0.122513	0.0950527	0.197436	-0.308816	0.0637906	0.884695	0.734316	1.06587	0.788692
1939	q5r7On	claoeu	outcome	a2-Antiplasmin	Wald ratio	1	-0.0350274	0.0776982	0.652124	-0.187316	0.117261	0.965579	0.829182	1.12441	0.957468
1940	q8DaAW	claoeu	outcome	APOC1	Wald ratio	1	0.0656248	0.252504	0.794944	-0.429283	0.560533	1.06783	0.650976	1.75161	0.971658
1946	qA7R8t	claoeu	outcome	FTCD	Wald ratio	1	-0.0141455	0.0253684	0.577116	-0.0638676	0.0355766	0.985954	0.938129	1.03622	0.924898
1947	qaA8g2	claoeu	outcome	Attractin	Wald ratio	1	-0.0302593	0.0426089	0.477602	-0.113773	0.0532541	0.970194	0.892461	1.0547	0.892724
1948	qaJ9PL	claoeu	outcome	PLXA1	Wald ratio	1	-0.0611696	0.0447356	0.171513	-0.148851	0.0265122	0.940664	0.861697	1.02687	0.739243
1949	Qbrbm8	claoeu	outcome	NETO1	Wald ratio	1	-0.0544366	0.172474	0.75229	-0.392486	0.283613	0.947019	0.675376	1.32792	0.971658
1950	qbW1xO	claoeu	outcome	VEGFC	Wald ratio	1	0.057408	0.0556663	0.302405	-0.0516978	0.166514	1.05909	0.949616	1.18118	0.843164
1951	QcefDI	claoeu	outcome	RB22A	Wald ratio	1	-0.239025	0.189898	0.208138	-0.611225	0.133175	0.787395	0.542686	1.14245	0.789733
1967	qDEQVr	claoeu	outcome	sE-Selectin	Wald ratio	1	0.261481	0.213597	0.220884	-0.157169	0.680131	1.29885	0.85456	1.97414	0.789733
1968	QDXNTE	claoeu	outcome	bFGF-R	Wald ratio	1	-0.319617	0.15034	0.0335067	-0.614283	-0.0249503	0.726427	0.541029	0.975358	0.419392
1974	QE6xN9	claoeu	outcome	HCC-4	Wald ratio	1	-0.117944	0.0948586	0.213732	-0.303867	0.0679785	0.888746	0.737959	1.07034	0.789733
1980	QFxDvB	claoeu	outcome	TLR2	Wald ratio	1	-0.11566	0.159118	0.467301	-0.427531	0.196212	0.890778	0.652117	1.21678	0.892497
1981	qG0tdN	claoeu	outcome	CN37	Wald ratio	1	-0.230804	0.136226	0.0902144	-0.497807	0.0361997	0.793895	0.607862	1.03686	0.602231
1982	qGhieV	claoeu	outcome	Coagulation Factor Xa	Wald ratio	1	-0.0912572	0.106508	0.391549	-0.300013	0.117498	0.912783	0.740809	1.12468	0.864542
1983	Qhp8Gg	claoeu	outcome	TINAL	Wald ratio	1	0.0186912	0.130007	0.885682	-0.236123	0.273506	1.01887	0.789683	1.31457	0.982547
1984	QJgZL7	claoeu	outcome	sICAM-1	Wald ratio	1	-0.00632339	0.00908044	0.486194	-0.024121	0.0114743	0.993697	0.976168	1.01154	0.897613
1986	QjZR1w	claoeu	outcome	CRTAM	Wald ratio	1	0.0133395	0.034534	0.699295	-0.0543471	0.0810262	1.01343	0.947103	1.0844	0.96995
1987	QkFRqZ	claoeu	outcome	Ephrin-A4	Wald ratio	1	0.0183733	0.0269937	0.496093	-0.0345344	0.0712809	1.01854	0.966055	1.07388	0.897613
2001	QOEDdO	claoeu	outcome	SNAG	Wald ratio	1	0.0287519	0.147987	0.845952	-0.261303	0.318807	1.02917	0.770048	1.37549	0.977896
2002	QOYRfM	claoeu	outcome	BAG-1	Wald ratio	1	-0.484357	0.25933	0.0618	-0.992644	0.0239288	0.616093	0.370596	1.02422	0.524624
2022	qSLGGD	claoeu	outcome	SPT20	Wald ratio	1	-0.0630197	0.0343487	0.06655	-0.130343	0.00430386	0.938925	0.877794	1.00431	0.533451
2023	QSXrv2	claoeu	outcome	PGES2	Wald ratio	1	0.116705	0.170786	0.494392	-0.218036	0.451446	1.12379	0.804097	1.57058	0.897613
2024	Qt0NV3	claoeu	outcome	NOTUM	Wald ratio	1	0.00725314	0.137232	0.957849	-0.261722	0.276228	1.00728	0.769725	1.31815	0.990763
2025	Qt4loL	claoeu	outcome	DEAD-box protein 19B	Wald ratio	1	-0.0322322	0.238588	0.892536	-0.499865	0.4354	0.968282	0.606613	1.54558	0.982547
2027	QTmlrZ	claoeu	outcome	sCD4	Wald ratio	1	-0.13587	0.214227	0.525929	-0.555754	0.284015	0.872957	0.57364	1.32845	0.907198
2028	qTo2j8	claoeu	outcome	MAX	Wald ratio	1	-0.0466113	0.0587433	0.427501	-0.161748	0.0685256	0.954458	0.850655	1.07093	0.87326
2030	QUtpeH	claoeu	outcome	ANKRD27	Wald ratio	1	0.204734	0.207518	0.323846	-0.202001	0.611469	1.2272	0.817094	1.84314	0.844475
2031	qvoARX	claoeu	outcome	ACADM	Wald ratio	1	0.206236	0.232777	0.375628	-0.250007	0.662478	1.22904	0.778795	1.93959	0.855909
2034	qWxls4	claoeu	outcome	LL-37	Wald ratio	1	0.0206283	0.11521	0.857899	-0.205183	0.24644	1.02084	0.814498	1.27946	0.980489
2035	QXle2y	claoeu	outcome	RAB31	Wald ratio	1	0.0572241	0.0842315	0.496906	-0.10787	0.222318	1.05889	0.897745	1.24897	0.897613
2036	QxvOLF	claoeu	outcome	ASIP	Wald ratio	1	-0.071276	0.0521472	0.171681	-0.173485	0.0309325	0.931205	0.84073	1.03142	0.739243
2043	QzZOce	claoeu	outcome	FHR3	Wald ratio	1	0.234875	0.0945673	0.013003	0.0495236	0.420227	1.26475	1.05077	1.52231	0.309983
2045	r2AnLN	claoeu	outcome	SYDM	Wald ratio	1	0.311605	0.126014	0.0134063	0.0646185	0.558592	1.36562	1.06675	1.74821	0.309983
2047	R45ZHB	claoeu	outcome	TSSC4	Wald ratio	1	-0.0907766	0.219774	0.679573	-0.521533	0.33998	0.913222	0.59361	1.40492	0.967157
2048	r6pWpj	claoeu	outcome	CIG49	Wald ratio	1	0.063894	0.140056	0.648243	-0.210615	0.338403	1.06598	0.810086	1.40271	0.952701
2049	r6rNFe	claoeu	outcome	IGFBP-5	Wald ratio	1	-0.11411	0.207498	0.582366	-0.520806	0.292586	0.89216	0.594042	1.33989	0.924898
2050	r82qrv	claoeu	outcome	KCRU	Wald ratio	1	0.075972	0.766044	0.921	-1.42547	1.57742	1.07893	0.240394	4.84244	0.985701
2051	R9Mv1g	claoeu	outcome	IL-18 Ra	Wald ratio	1	-0.0644986	0.05455	0.237056	-0.171417	0.0424194	0.937537	0.842471	1.04333	0.795187
2052	raG8Uh	claoeu	outcome	MCEE	Wald ratio	1	-0.0919796	0.212285	0.664809	-0.508058	0.324099	0.912124	0.601663	1.38278	0.9622
2053	RapGbT	claoeu	outcome	WFDC5	Wald ratio	1	0.340117	0.181943	0.0615735	-0.0164923	0.696726	1.40511	0.983643	2.00717	0.524624
2055	rb6yYZ	claoeu	outcome	NUD12	Wald ratio	1	-0.234056	0.109568	0.0326655	-0.44881	-0.0193027	0.791317	0.638387	0.980882	0.413441
2056	RB86P7	claoeu	outcome	RSPO3	Wald ratio	1	-0.180622	0.118762	0.128291	-0.413395	0.0521512	0.834751	0.661401	1.05354	0.679467
2062	RDdqqN	claoeu	outcome	PGM1	Wald ratio	1	0.0853442	0.0932575	0.360115	-0.0974405	0.268129	1.08909	0.907156	1.30752	0.849126
2064	RehM9D	claoeu	outcome	HDHD3	Wald ratio	1	0.0577794	0.0580028	0.319177	-0.055906	0.171465	1.05948	0.945628	1.18704	0.843164
2070	rfzRKB	claoeu	outcome	HIS3	Wald ratio	1	-0.15092	0.209497	0.471283	-0.561534	0.259694	0.859916	0.570334	1.29653	0.892497
2071	RGTSxr	claoeu	outcome	MYZAP	Wald ratio	1	-0.103669	0.164859	0.529455	-0.426792	0.219454	0.901523	0.652599	1.2454	0.907198
2078	rJf6MT	claoeu	outcome	Galectin-4	Wald ratio	1	0.246234	0.207406	0.235146	-0.160282	0.65275	1.2792	0.851904	1.92082	0.795187
2079	rk1bY5	claoeu	outcome	Glyoxalase I	Wald ratio	1	-0.130824	0.11115	0.239195	-0.348678	0.0870303	0.877372	0.70562	1.09093	0.795187
2086	rLxRM2	claoeu	outcome	NHEJ1	Wald ratio	1	0.281061	0.123588	0.022955	0.0388291	0.523293	1.32453	1.03959	1.68758	0.398368
2087	rm8hzc	claoeu	outcome	B3GT6	Wald ratio	1	-0.113102	0.20454	0.580291	-0.514001	0.287796	0.893059	0.598098	1.33349	0.924898
2088	rmQLeJ	claoeu	outcome	HO-1	Wald ratio	1	-0.478077	0.260786	0.0667701	-0.989217	0.0330629	0.619974	0.371868	1.03362	0.533451
2095	rnwkyA	claoeu	outcome	Trypsin	Wald ratio	1	0.171424	0.238094	0.471534	-0.29524	0.638089	1.18699	0.744353	1.89286	0.892497
2096	roizQz	claoeu	outcome	SLIK1	Wald ratio	1	0.419716	0.193564	0.0301312	0.0403313	0.799101	1.52153	1.04116	2.22354	0.413441
2098	ROYaGu	claoeu	outcome	CRADD	Wald ratio	1	0.050919	0.195256	0.794261	-0.331782	0.43362	1.05224	0.717644	1.54283	0.971658
2100	rPjm5D	claoeu	outcome	MRVI1	Wald ratio	1	0.286661	0.0993491	0.00390929	0.0919367	0.481385	1.33197	1.0963	1.61831	0.183492
2114	rrcd70	claoeu	outcome	LRP12	Wald ratio	1	0.182497	0.207312	0.378696	-0.223834	0.588828	1.20021	0.799448	1.80187	0.85599
2116	rRpQWR	claoeu	outcome	Semaphorin-7A	Wald ratio	1	-0.172044	0.151912	0.257413	-0.46979	0.125703	0.841942	0.625133	1.13395	0.805561
2124	rshKXR	claoeu	outcome	5NT3	Wald ratio	1	-0.100384	0.146304	0.492628	-0.387139	0.186371	0.90449	0.678996	1.20487	0.897613
2130	rU5onO	claoeu	outcome	41	Wald ratio	1	-0.0168323	0.149781	0.910523	-0.310403	0.276738	0.983309	0.733151	1.31882	0.983888
2137	rxqkqL	claoeu	outcome	PLOD3	Wald ratio	1	0.222037	0.536322	0.678875	-0.829154	1.27323	1.24862	0.436418	3.57236	0.967157
2138	rY5SKH	claoeu	outcome	ICAM4	Wald ratio	1	-0.0634989	0.117358	0.588459	-0.29352	0.166522	0.938475	0.745634	1.18119	0.926383
2139	RZDsds	claoeu	outcome	NIT2	Wald ratio	1	0.0589817	0.134325	0.660591	-0.204295	0.322259	1.06076	0.815222	1.38024	0.961014
2146	s4qFJN	claoeu	outcome	PKP2	Wald ratio	1	0.114152	0.0935113	0.222188	-0.06913	0.297434	1.12092	0.933205	1.3464	0.789733
2147	s52pfy	claoeu	outcome	DPEP2	Wald ratio	1	-0.0644395	0.0669443	0.335756	-0.19565	0.0667713	0.937593	0.8223	1.06905	0.846005
2153	s6Snjy	claoeu	outcome	EDAR	Wald ratio	1	-0.115223	0.0456207	0.0115478	-0.204639	-0.0258063	0.891168	0.814941	0.974524	0.29398
2154	S6TLlQ	claoeu	outcome	MGAT1	Wald ratio	1	-0.20212	0.218372	0.354665	-0.630128	0.225888	0.816997	0.532523	1.25344	0.849126
2156	s7xMXs	claoeu	outcome	MYOM2	Wald ratio	1	-0.187759	0.179101	0.294484	-0.538797	0.16328	0.828815	0.58345	1.17737	0.843164
2158	S9jimz	claoeu	outcome	GREM1	Wald ratio	1	0.00452349	0.0144337	0.753978	-0.0237665	0.0328135	1.00453	0.976514	1.03336	0.971658
2165	sAREvW	claoeu	outcome	Integrin alpha-2	Wald ratio	1	0.143319	0.122714	0.242845	-0.0972014	0.383839	1.1541	0.907373	1.46791	0.798963
2167	SFK1vr	claoeu	outcome	CHIP	Wald ratio	1	0.0190173	0.35764	0.957593	-0.681957	0.719992	1.0192	0.505626	2.05442	0.990763
2173	sGAk7G	claoeu	outcome	RCN1	Wald ratio	1	-0.279625	0.13633	0.0402583	-0.546832	-0.0124182	0.756067	0.578781	0.987659	0.4498
2180	sGzfFZ	claoeu	outcome	GALP	Wald ratio	1	-0.00465296	0.168449	0.977963	-0.334813	0.325507	0.995358	0.715472	1.38473	0.995161
2186	SHJKBH	claoeu	outcome	MXRA7	Wald ratio	1	-0.0157818	0.0376661	0.675223	-0.0896072	0.0580437	0.984342	0.91429	1.05976	0.967157
2187	shMngb	claoeu	outcome	Thyroxine-Binding Globulin	Wald ratio	1	0.013536	0.0455483	0.76633	-0.0757387	0.102811	1.01363	0.927058	1.10828	0.971658
2193	sJlHWX	claoeu	outcome	THYN1	Wald ratio	1	-0.214553	0.231942	0.35495	-0.669159	0.240052	0.806902	0.512139	1.27132	0.849126
2194	SluYQM	claoeu	outcome	NNMT	Wald ratio	1	-0.0768698	0.242768	0.751517	-0.552695	0.398955	0.92601	0.575397	1.49027	0.971658
2195	slx2Wh	claoeu	outcome	BY55	Wald ratio	1	-0.121896	0.0808723	0.131742	-0.280406	0.0366136	0.88524	0.755477	1.03729	0.682334
2196	smcjaa	claoeu	outcome	MIA	Wald ratio	1	-0.269968	0.172458	0.117486	-0.607987	0.06805	0.763404	0.544446	1.07042	0.651161
2197	sNb24D	claoeu	outcome	IGFBP-4	Wald ratio	1	0.186558	0.173845	0.283213	-0.154178	0.527295	1.20509	0.85712	1.69434	0.83439
2203	sOo2qg	claoeu	outcome	SPINT2	Wald ratio	1	0.0126556	0.0154841	0.413741	-0.0176932	0.0430043	1.01274	0.982462	1.04394	0.87326
2210	sqPRUs	claoeu	outcome	LY9	Wald ratio	1	-0.00391019	0.0317811	0.902079	-0.0662012	0.0583808	0.996097	0.935943	1.06012	0.982547
2211	sqTOTQ	claoeu	outcome	TS101	Wald ratio	1	0.0118999	0.0694493	0.863951	-0.124221	0.148021	1.01197	0.883185	1.15954	0.981794
2212	Sr8IYA	claoeu	outcome	NEU1	Wald ratio	1	-0.0779508	0.0315594	0.0135125	-0.139807	-0.0160943	0.92501	0.869526	0.984034	0.309983
2224	sSu8JN	claoeu	outcome	CYTL1	Wald ratio	1	0.00516459	0.031553	0.869983	-0.0566793	0.0670085	1.00518	0.944897	1.0693	0.982547
2225	sv8d8R	claoeu	outcome	KPYR	Wald ratio	1	0.153525	0.218842	0.482971	-0.275405	0.582455	1.16594	0.759264	1.79043	0.897613
2231	sxHKQE	claoeu	outcome	DSCAM	Wald ratio	1	0.0357352	0.06437	0.578791	-0.09043	0.1619	1.03638	0.913538	1.17574	0.924898
2237	SyY0EH	claoeu	outcome	MK13	Wald ratio	1	0.0124222	0.104496	0.905373	-0.19239	0.217234	1.0125	0.824985	1.24263	0.982565
2244	T3aiAb	claoeu	outcome	SORC1	Wald ratio	1	-0.112389	0.176532	0.524352	-0.458391	0.233613	0.893697	0.6323	1.26316	0.907198
2245	T3mny2	claoeu	outcome	PTN7	Wald ratio	1	-0.269901	0.169267	0.110819	-0.601666	0.0618631	0.763455	0.547898	1.06382	0.645469
2246	T3NOjp	claoeu	outcome	GGPPS	Wald ratio	1	-0.0297691	0.130162	0.819096	-0.284887	0.225349	0.97067	0.752099	1.25276	0.971658
2252	T85tsq	claoeu	outcome	IDI2	Wald ratio	1	0.224413	0.123776	0.0698235	-0.0181884	0.467015	1.25159	0.981976	1.59522	0.548654
2267	TEU4Vp	claoeu	outcome	MLP3A	Wald ratio	1	-0.23566	0.209866	0.261477	-0.646997	0.175677	0.790049	0.523616	1.19205	0.805561
2268	tExAsz	claoeu	outcome	UPP1	Wald ratio	1	-0.0227761	0.0990494	0.818133	-0.216913	0.171361	0.977481	0.805	1.18692	0.971658
2270	tgpPSO	claoeu	outcome	NUDC3	Wald ratio	1	-0.100061	0.16087	0.533944	-0.415366	0.215245	0.904783	0.660099	1.24017	0.909812
2277	tMeMwE	claoeu	outcome	CA056	Wald ratio	1	-0.658685	0.403973	0.102992	-1.45047	0.133103	0.517532	0.23446	1.14237	0.634705
2279	tnckyE	claoeu	outcome	PECR	Wald ratio	1	-0.0384388	0.137371	0.779618	-0.307687	0.230809	0.962291	0.735146	1.25962	0.971658
2280	TnftK0	claoeu	outcome	DAPK2	Wald ratio	1	0.0662162	0.0409723	0.106068	-0.0140896	0.146522	1.06846	0.986009	1.1578	0.639818
2282	TRUE	claoeu	outcome	Kininogen	Wald ratio	1	-0.0409438	0.041473	0.323525	-0.122231	0.0403432	0.959883	0.884944	1.04117	0.844475
2283	tUMm65	claoeu	outcome	Fibronectin	Wald ratio	1	-0.0731822	0.0705433	0.299546	-0.211447	0.0650827	0.929431	0.809412	1.06725	0.843164
2286	Tyaief	claoeu	outcome	EPHA4	Wald ratio	1	-0.0539503	0.170486	0.751661	-0.388102	0.280202	0.947479	0.678343	1.3234	0.971658
2292	u04gW7	claoeu	outcome	HOME2	Wald ratio	1	0.0228668	0.163859	0.889014	-0.298297	0.34403	1.02313	0.742081	1.41062	0.982547
2293	u29aS3	claoeu	outcome	LIPR2	Wald ratio	1	-0.00477747	0.0106187	0.652775	-0.0255901	0.0160352	0.995234	0.974735	1.01616	0.957489
2305	U6X3gK	claoeu	outcome	OST48	Wald ratio	1	-0.0181315	0.217303	0.933503	-0.444046	0.407783	0.982032	0.641436	1.50348	0.98602
2312	ua9DsU	claoeu	outcome	SYWC	Wald ratio	1	0.121566	0.140831	0.388024	-0.154463	0.397596	1.12926	0.856875	1.48824	0.862147
2320	ucLdEu	claoeu	outcome	XRCC4	Wald ratio	1	-0.161975	0.0882927	0.0665768	-0.335028	0.011079	0.850463	0.715318	1.01114	0.533451
2321	UDiwK6	claoeu	outcome	gp130, soluble	Wald ratio	1	-0.0176388	0.0431305	0.682567	-0.102175	0.066897	0.982516	0.902872	1.06919	0.967157
2323	uEMyST	claoeu	outcome	Tetranectin	Wald ratio	1	0.0966492	0.106936	0.366099	-0.112945	0.306243	1.10147	0.8932	1.35831	0.850892
2330	UgdEUC	claoeu	outcome	ROBO1	Wald ratio	1	0.0858072	0.105583	0.416391	-0.121135	0.29275	1.0896	0.885914	1.34011	0.87326
2335	UlHyZH	claoeu	outcome	C9	Wald ratio	1	0.0406742	0.176015	0.81725	-0.304315	0.385664	1.04151	0.737628	1.47059	0.971658
2343	UoqIfh	claoeu	outcome	Calponin-1	Wald ratio	1	0.026204	0.17892	0.883561	-0.324479	0.376887	1.02655	0.722904	1.45774	0.982547
2344	upSBb5	claoeu	outcome	FN1.3	Wald ratio	1	-0.08233	0.0793612	0.299546	-0.237878	0.0732181	0.920968	0.788299	1.07597	0.843164
2345	uQR2Qd	claoeu	outcome	KI3S1	Wald ratio	1	0.0886265	0.154834	0.567052	-0.214848	0.392101	1.09267	0.806664	1.48009	0.919457
2346	ur68CC	claoeu	outcome	Cathepsin H	Wald ratio	1	0.120849	0.0319352	0.000154209	0.058256	0.183442	1.12845	1.05999	1.20135	0.0201962
2347	URFi4q	claoeu	outcome	SAR1A	Wald ratio	1	-0.121405	0.0707033	0.085961	-0.259983	0.0171739	0.885675	0.771065	1.01732	0.584223
2348	uskImr	claoeu	outcome	Prothrombin	Wald ratio	1	-0.0709022	0.103882	0.494906	-0.274511	0.132707	0.931553	0.759944	1.14191	0.897613
2349	UsV0WR	claoeu	outcome	FUMH	Wald ratio	1	0.0537017	0.0808687	0.506652	-0.104801	0.212204	1.05517	0.900504	1.2364	0.900581
2357	UVomur	claoeu	outcome	BR serine, threonine kinase 2	Wald ratio	1	0.0651206	0.0635947	0.305838	-0.059525	0.189766	1.06729	0.942212	1.20897	0.843164
2363	UXCrOP	claoeu	outcome	ADAMTS15	Wald ratio	1	-0.875831	0.389384	0.0244952	-1.63902	-0.112638	0.416516	0.194169	0.893474	0.399911
2380	UzwteB	claoeu	outcome	ELA2A	Wald ratio	1	-0.0208256	0.149771	0.889411	-0.314377	0.272726	0.97939	0.730244	1.31354	0.982547
2381	V1fPYB	claoeu	outcome	RPE	Wald ratio	1	-0.0827551	0.129435	0.522591	-0.336448	0.170937	0.920577	0.714303	1.18642	0.907198
2393	V40FE5	claoeu	outcome	GAA	Wald ratio	1	-0.0832997	0.0362861	0.0216967	-0.15442	-0.0121789	0.920075	0.856912	0.987895	0.39742
2394	V4Okpo	claoeu	outcome	AKR7A3	Wald ratio	1	-0.0373321	0.0501891	0.45698	-0.135703	0.0610386	0.963356	0.873102	1.06294	0.886883
2397	vA8ww6	claoeu	outcome	Granzyme B	Wald ratio	1	-0.0656888	0.135619	0.62813	-0.331503	0.200125	0.936422	0.717844	1.22156	0.944041
2403	vb736q	claoeu	outcome	S100A4	Wald ratio	1	-0.0659981	0.123322	0.592534	-0.30771	0.175714	0.936133	0.735129	1.1921	0.926383
2404	vB9U6t	claoeu	outcome	Galectin-2	Wald ratio	1	-0.00875576	0.0516976	0.86551	-0.110083	0.0925716	0.991282	0.89576	1.09699	0.981794
2405	Vc3h5c	claoeu	outcome	IL-2 sRa	Wald ratio	1	0.0482612	0.245082	0.843891	-0.432099	0.528621	1.04944	0.649145	1.69659	0.977896
2416	Ve88uM	claoeu	outcome	Prostasin	Wald ratio	1	0.282047	0.157499	0.0733267	-0.0266501	0.590744	1.32584	0.973702	1.80533	0.562595
2417	vEJ3X0	claoeu	outcome	DAF	Wald ratio	1	-0.0546817	0.0286729	0.0565096	-0.110881	0.00151723	0.946786	0.895046	1.00152	0.505366
2428	vG0VmL	claoeu	outcome	IRAK4	Wald ratio	1	0.0615576	0.163873	0.707184	-0.259634	0.38275	1.06349	0.771333	1.46631	0.970037
2429	vGAUxr	claoeu	outcome	NDP kinase B	Wald ratio	1	0.107368	0.0666146	0.107009	-0.0231963	0.237933	1.11334	0.977071	1.26862	0.64291
2431	VGHJmh	claoeu	outcome	HPCL1	Wald ratio	1	0.0416521	0.0907281	0.646172	-0.136175	0.219479	1.04253	0.87269	1.24543	0.950949
2432	VgHPQX	claoeu	outcome	NPL	Wald ratio	1	0.000100985	0.0543241	0.998517	-0.106374	0.106576	1.0001	0.899088	1.11246	0.999054
2434	VgZqVj	claoeu	outcome	LRRT4	Wald ratio	1	-0.177129	0.215338	0.410756	-0.599192	0.244933	0.837672	0.549255	1.27754	0.871407
2435	Vh9R0q	claoeu	outcome	FA20B	Wald ratio	1	0.225327	0.118716	0.057691	-0.00735582	0.458009	1.25273	0.992671	1.58092	0.509717
2436	vHcGl0	claoeu	outcome	OLFL3	Wald ratio	1	0.173553	0.127731	0.174229	-0.0767996	0.423906	1.18952	0.926075	1.52792	0.739243
2438	vi1XCz	claoeu	outcome	NKp46	Wald ratio	1	-0.0334364	0.0403164	0.406907	-0.112456	0.0455837	0.967116	0.893636	1.04664	0.868144
2439	VIfHSf	claoeu	outcome	TNFSF15	Wald ratio	1	-0.565713	0.241983	0.0193965	-1.04	-0.0914265	0.567955	0.353455	0.912628	0.388157
2440	vIhp5T	claoeu	outcome	EDA2R	Wald ratio	1	-0.327389	0.310481	0.291673	-0.935932	0.281154	0.720803	0.39222	1.32466	0.843164
2441	vIhvA8	claoeu	outcome	TIGIT	Wald ratio	1	0.496009	0.155695	0.00144368	0.190847	0.801171	1.64215	1.21027	2.22815	0.0942788
2448	vkzMcS	claoeu	outcome	NT5M	Wald ratio	1	0.0219644	0.0943424	0.815904	-0.162947	0.206876	1.02221	0.849636	1.22983	0.971658
2449	VL1vro	claoeu	outcome	Cadherin-5	Wald ratio	1	0.049371	0.073192	0.499967	-0.0940853	0.192827	1.05061	0.910205	1.21267	0.897613
2455	VnDDl7	claoeu	outcome	RAB1A	Wald ratio	1	0.0149656	0.18999	0.937215	-0.357415	0.387346	1.01508	0.699482	1.47307	0.987596
2456	vnSUUL	claoeu	outcome	IMA7	Wald ratio	1	0.0118354	0.162477	0.941931	-0.30662	0.330291	1.01191	0.73593	1.39137	0.987856
2457	vNtwpx	claoeu	outcome	GATM	Wald ratio	1	-0.0901922	0.0620067	0.145792	-0.211725	0.0313408	0.913756	0.809187	1.03184	0.708672
2463	voms3h	claoeu	outcome	KLRB1	Wald ratio	1	0.00105555	0.0452422	0.981386	-0.0876191	0.0897302	1.00106	0.91611	1.09388	0.995881
2470	VP0vda	claoeu	outcome	sTie-1	Wald ratio	1	0.25169	0.0613289	4.06175e-05	0.131485	0.371895	1.2862	1.14052	1.45048	0.0085951
2471	vr1Oth	claoeu	outcome	PP11	Wald ratio	1	0.188953	0.178502	0.289804	-0.16091	0.538817	1.20798	0.851369	1.71398	0.843164
2472	VSTn1w	claoeu	outcome	NDKM	Wald ratio	1	0.0226119	0.104632	0.828903	-0.182467	0.227691	1.02287	0.833212	1.2557	0.971658
2478	vVFvvM	claoeu	outcome	LIRB5	Wald ratio	1	0.0928817	0.17712	0.6	-0.254273	0.440037	1.09733	0.77548	1.55276	0.927255
2479	vvgBfZ	claoeu	outcome	ADH1A	Wald ratio	1	0.20891	0.161537	0.19592	-0.107703	0.525523	1.23233	0.897894	1.69134	0.786824
2483	VywpsI	claoeu	outcome	NTNG1	Wald ratio	1	-0.0152602	0.0165408	0.356224	-0.0476801	0.0171597	0.984856	0.953439	1.01731	0.849126
2484	VZ3527	claoeu	outcome	GLT13	Wald ratio	1	0.115021	0.224857	0.608981	-0.325699	0.55574	1.1219	0.722023	1.74323	0.929681
2498	W4eTSB	claoeu	outcome	ADI1	Wald ratio	1	0.0711069	0.113145	0.529702	-0.150656	0.29287	1.0737	0.860143	1.34027	0.907198
2499	W5tZ2r	claoeu	outcome	SPIT3	Wald ratio	1	0.0293089	0.034526	0.395941	-0.0383621	0.0969799	1.02974	0.962364	1.10184	0.864542
2501	w8o77b	claoeu	outcome	HCDH	Wald ratio	1	-0.0106513	0.147203	0.942317	-0.299169	0.277866	0.989405	0.741434	1.32031	0.987856
2502	W8pU2j	claoeu	outcome	LDH-H 1	Wald ratio	1	-0.0883889	0.139658	0.526801	-0.362118	0.18534	0.915405	0.6962	1.20363	0.907198
2504	WA9dDx	claoeu	outcome	LDHA	Wald ratio	1	0.00918816	0.195032	0.962425	-0.373075	0.391452	1.00923	0.688613	1.47913	0.992133
2510	wAkklC	claoeu	outcome	AHSG	Wald ratio	1	-0.0261554	0.0302967	0.387967	-0.0855369	0.033226	0.974184	0.918019	1.03378	0.862147
2516	wblSvv	claoeu	outcome	HSP 27	Wald ratio	1	-0.148564	0.0656612	0.0236612	-0.27726	-0.0198682	0.861945	0.757857	0.980328	0.398368
2517	wBYbCp	claoeu	outcome	TIG2	Wald ratio	1	0.0187569	0.0466036	0.687332	-0.0725861	0.1101	1.01893	0.929986	1.11639	0.969364
2519	wd72sr	claoeu	outcome	MTDC	Wald ratio	1	-0.168141	0.298862	0.573704	-0.75391	0.417628	0.845235	0.470523	1.51836	0.922595
2520	Wdvn0U	claoeu	outcome	Ephrin-A3	Wald ratio	1	-0.00874332	0.399266	0.982529	-0.791304	0.773817	0.991295	0.453253	2.16803	0.995881
2526	WEqQcI	claoeu	outcome	A4GALT	Wald ratio	1	-0.232827	0.129226	0.0715919	-0.486111	0.020456	0.79229	0.615014	1.02067	0.554284
2532	wHKbgK	claoeu	outcome	HGD	Wald ratio	1	-0.0318133	0.0974925	0.744186	-0.222899	0.159272	0.968687	0.800196	1.17266	0.971658
2533	wHmptx	claoeu	outcome	KI2S2	Wald ratio	1	-0.0120321	0.0294283	0.682643	-0.0697116	0.0456475	0.98804	0.932663	1.04671	0.967157
2534	WHygNO	claoeu	outcome	ABO	Wald ratio	1	0.00620181	0.0319319	0.846004	-0.0563847	0.0687883	1.00622	0.945175	1.07121	0.977896
2535	WjoA5I	claoeu	outcome	14-3-3 protein beta, alpha	Wald ratio	1	0.0105006	0.0677722	0.876869	-0.122333	0.143334	1.01056	0.884854	1.15412	0.982547
2546	wkYT4f	claoeu	outcome	Asparaginase-like protein 1	Wald ratio	1	-0.029345	0.0531586	0.58093	-0.133536	0.0748458	0.971081	0.874996	1.07772	0.924898
2549	Wm2r3a	claoeu	outcome	T106A	Wald ratio	1	0.0653897	0.17831	0.713829	-0.284098	0.414877	1.06757	0.752693	1.51418	0.971658
2550	WNatIn	claoeu	outcome	LZIC	Wald ratio	1	0.523017	0.183658	0.00440262	0.163047	0.882987	1.68711	1.17709	2.41811	0.188935
2551	wNE9q8	claoeu	outcome	ETFA	Wald ratio	1	0.202396	0.176497	0.25149	-0.143538	0.548329	1.22433	0.866288	1.73036	0.805561
2552	wnHiW2	claoeu	outcome	HAAH	Wald ratio	1	0.130857	0.116525	0.261441	-0.0975327	0.359247	1.1398	0.907073	1.43225	0.805561
2553	wnkoYW	claoeu	outcome	PDLI4	Wald ratio	1	-0.0236064	0.0718662	0.742551	-0.164464	0.117251	0.97667	0.848348	1.1244	0.971658
2554	wNq5YX	claoeu	outcome	STIM1	Wald ratio	1	-0.152038	0.106336	0.152778	-0.360457	0.0563806	0.858956	0.697358	1.058	0.719348
2555	wNylaL	claoeu	outcome	MGT4B	Wald ratio	1	-0.00500765	0.0815203	0.951018	-0.164787	0.154772	0.995005	0.848074	1.16739	0.990763
2556	woqWKI	claoeu	outcome	VPS26A	Wald ratio	1	-0.0743994	0.0619294	0.229612	-0.195781	0.0469823	0.928301	0.822192	1.0481	0.789733
2571	WrbQlY	claoeu	outcome	EPHAA	Wald ratio	1	0.237412	0.148915	0.110873	-0.0544609	0.529286	1.26796	0.946996	1.69772	0.645469
2572	wSsNjq	claoeu	outcome	IL-17 RD	Wald ratio	1	-0.193633	0.0491225	8.08626e-05	-0.289913	-0.0973524	0.823961	0.748329	0.907236	0.0134951
2573	wSVa52	claoeu	outcome	PGM2	Wald ratio	1	0.081004	0.142918	0.570858	-0.199114	0.361122	1.08438	0.819456	1.43494	0.920214
2574	wTfRnL	claoeu	outcome	MINP1	Wald ratio	1	-0.178162	0.105287	0.0906163	-0.384525	0.0282005	0.836807	0.680774	1.0286	0.602237
2575	wu7w0D	claoeu	outcome	PSME2	Wald ratio	1	-0.0368028	0.140435	0.793273	-0.312055	0.23845	0.963866	0.731941	1.26928	0.971658
2576	wuOEIy	claoeu	outcome	ECH1	Wald ratio	1	-0.00164957	0.0385213	0.965843	-0.0771514	0.0738522	0.998352	0.92575	1.07665	0.992353
2582	wWsfRx	claoeu	outcome	F19A5	Wald ratio	1	0.138265	0.22146	0.532407	-0.295796	0.572327	1.14828	0.743939	1.77239	0.909756
2585	WYCeDl	claoeu	outcome	ACAM	Wald ratio	1	-0.0270689	0.0521524	0.603736	-0.129288	0.0751498	0.973294	0.878721	1.07805	0.928129
2586	wyidnS	claoeu	outcome	FGFP3	Wald ratio	1	0.00125597	0.0398469	0.974855	-0.076844	0.0793559	1.00126	0.926034	1.08259	0.994464
2587	wYrF13	claoeu	outcome	SEM6B	Wald ratio	1	-0.0467762	0.119659	0.695862	-0.281308	0.187755	0.954301	0.754796	1.20654	0.96995
2589	wZ3mDz	claoeu	outcome	C1T9A	Wald ratio	1	-0.0964686	0.0555905	0.08268	-0.205426	0.0124888	0.908038	0.8143	1.01257	0.584223
2597	X42YKG	claoeu	outcome	TES	Wald ratio	1	0.131929	0.203274	0.516324	-0.266487	0.530345	1.14103	0.766066	1.69952	0.906387
2603	x602Eu	claoeu	outcome	KS6A1	Wald ratio	1	0.169148	0.103519	0.102263	-0.0337492	0.372045	1.1843	0.966814	1.4507	0.634705
2610	x9Rjeh	claoeu	outcome	MCTS1	Wald ratio	1	0.0472224	0.0525211	0.368593	-0.055719	0.150164	1.04836	0.945805	1.16202	0.850892
2612	XBcsAp	claoeu	outcome	Renin	Wald ratio	1	-0.0516305	0.187645	0.783201	-0.419415	0.316154	0.94968	0.657432	1.37184	0.971658
2629	xDi3Rh	claoeu	outcome	Proteasome beta chain	Wald ratio	1	-0.0313583	0.0226948	0.167053	-0.0758402	0.0131236	0.969128	0.926964	1.01321	0.739243
2635	XEO0lr	claoeu	outcome	Thrombin	Wald ratio	1	-0.0644565	0.0944382	0.494906	-0.249555	0.120642	0.937577	0.779147	1.12822	0.897613
2636	xGJMAp	claoeu	outcome	KI2L4	Wald ratio	1	0.0256114	0.0775187	0.741105	-0.126325	0.177548	1.02594	0.881328	1.19429	0.971658
2637	xgRKhB	claoeu	outcome	EPN4	Wald ratio	1	-0.328434	0.19669	0.0949581	-0.713946	0.0570787	0.720051	0.489708	1.05874	0.614772
2638	Xh3Upa	claoeu	outcome	PAFAH	Wald ratio	1	0.113523	0.10172	0.264409	-0.0858485	0.312894	1.12022	0.917733	1.36738	0.805561
2639	xhoIpA	claoeu	outcome	WFIKKN2	Wald ratio	1	0.00427757	0.0205372	0.835007	-0.0359753	0.0445304	1.00429	0.964664	1.04554	0.972233
2645	Xj60Ad	claoeu	outcome	MYPC1	Wald ratio	1	0.118804	0.126883	0.349105	-0.129887	0.367494	1.12615	0.878195	1.44411	0.849126
2646	xJH9i5	claoeu	outcome	3MG	Wald ratio	1	0.108294	0.113147	0.338515	-0.113475	0.330062	1.11437	0.892727	1.39105	0.846005
2663	XnjtPg	claoeu	outcome	RRM1	Wald ratio	1	-0.174025	0.172612	0.313364	-0.512344	0.164294	0.840276	0.59909	1.17856	0.843164
2669	xO9HVq	claoeu	outcome	IGFBP-2	Wald ratio	1	-0.0718652	0.187373	0.701319	-0.439117	0.295387	0.930656	0.644605	1.34365	0.970037
2682	XQ2Dpl	claoeu	outcome	DTD2	Wald ratio	1	-0.119364	0.10623	0.261168	-0.327575	0.088847	0.887485	0.72067	1.09291	0.805561
2683	xShQhS	claoeu	outcome	XG	Wald ratio	1	-0.0102081	0.063112	0.871506	-0.133908	0.113491	0.989844	0.874671	1.12018	0.982547
2684	Xtvsb8	claoeu	outcome	BSP	Wald ratio	1	-0.0968883	0.114561	0.397701	-0.321428	0.127651	0.907657	0.725113	1.13616	0.864542
2690	xuCACV	claoeu	outcome	PLCG1	Wald ratio	1	-0.120475	0.149836	0.42137	-0.414153	0.173203	0.886499	0.6609	1.18911	0.87326
2701	XvSPxD	claoeu	outcome	BIN1	Wald ratio	1	-0.0290642	0.0823992	0.724295	-0.190567	0.132438	0.971354	0.826491	1.14161	0.971658
2702	XWBejA	claoeu	outcome	6PGL	Wald ratio	1	-0.0245006	0.108159	0.820794	-0.236493	0.187491	0.975797	0.789392	1.20622	0.971658
2703	xWEuf2	claoeu	outcome	NMB	Wald ratio	1	0.108982	0.0808014	0.177412	-0.0493887	0.267353	1.11514	0.951811	1.3065	0.748736
2704	XwnaA4	claoeu	outcome	NUDT5	Wald ratio	1	-0.150081	0.148476	0.312105	-0.441094	0.140931	0.860638	0.643332	1.15135	0.843164
2705	xxlgBF	claoeu	outcome	ADH1B	Wald ratio	1	0.0226285	0.17183	0.895229	-0.314159	0.359416	1.02289	0.730403	1.43249	0.982547
2706	XXNleO	claoeu	outcome	RGS18	Wald ratio	1	-0.0618762	0.172533	0.71987	-0.400041	0.276289	0.939999	0.670292	1.31823	0.971658
2707	XYLDUF	claoeu	outcome	TM149	Wald ratio	1	-0.0186133	0.0294429	0.527266	-0.0763213	0.0390947	0.981559	0.926518	1.03987	0.907198
2713	Y379Jz	claoeu	outcome	CRKL	Wald ratio	1	0.383365	0.328423	0.243093	-0.260344	1.02707	1.46721	0.770787	2.79288	0.798963
2714	Y3hXNf	claoeu	outcome	CB032	Wald ratio	1	0.0573361	0.0216595	0.00811734	0.0148834	0.0997888	1.05901	1.01499	1.10494	0.252656
2715	y4D1ej	claoeu	outcome	SIA7F	Wald ratio	1	-0.360881	0.158869	0.0231129	-0.672264	-0.0494978	0.697062	0.510551	0.951707	0.398368
2721	Y8vWM2	claoeu	outcome	CALCB	Wald ratio	1	0.0716588	0.052694	0.17386	-0.0316214	0.174939	1.07429	0.968873	1.19117	0.739243
2724	yaIiMR	claoeu	outcome	NRK1	Wald ratio	1	0.0578943	0.0710956	0.415464	-0.0814532	0.197242	1.0596	0.921776	1.21804	0.87326
2725	YAKiD3	claoeu	outcome	CJ058	Wald ratio	1	-0.0448586	0.115321	0.697285	-0.270888	0.181171	0.956133	0.762702	1.19862	0.96995
2731	yBinLu	claoeu	outcome	FER	Wald ratio	1	-0.0390591	0.136755	0.775174	-0.307099	0.228981	0.961694	0.735578	1.25732	0.971658
2732	ybM8rs	claoeu	outcome	PNKP	Wald ratio	1	0.0469182	0.0962464	0.625918	-0.141725	0.235561	1.04804	0.86786	1.26562	0.942958
2733	YcFGeN	claoeu	outcome	CILP2	Wald ratio	1	0.16216	0.199373	0.416017	-0.228611	0.552931	1.17605	0.795638	1.73834	0.87326
2740	ye0pAA	claoeu	outcome	EVL	Wald ratio	1	0.309803	0.204712	0.130187	-0.0914315	0.711038	1.36316	0.912624	2.0361	0.679467
2741	YeVE0R	claoeu	outcome	SPB13	Wald ratio	1	0.0225299	0.102211	0.825539	-0.177803	0.222863	1.02279	0.837107	1.24965	0.971658
2756	yLhoU9	claoeu	outcome	KLC1	Wald ratio	1	0.591557	0.116211	3.5738e-07	0.363783	0.81933	1.8068	1.43876	2.26898	0.000536785
2762	yLyuar	claoeu	outcome	LMA2L	Wald ratio	1	-0.0712674	0.087	0.412692	-0.241787	0.0992526	0.931213	0.785223	1.10435	0.87326
2763	ym5SBA	claoeu	outcome	CASC4	Wald ratio	1	0.0406385	0.142797	0.775959	-0.239244	0.320521	1.04148	0.787223	1.37785	0.971658
2764	YmeSuw	claoeu	outcome	CRP	Wald ratio	1	0.110588	0.120343	0.358129	-0.125285	0.346461	1.11693	0.882245	1.41405	0.849126
2768	yqRDdV	claoeu	outcome	HHIP	Wald ratio	1	0.168089	0.0763933	0.0277852	0.0183578	0.31782	1.18304	1.01853	1.37413	0.409608
2775	YS46bK	claoeu	outcome	LRC32	Wald ratio	1	-0.137622	0.169763	0.417554	-0.470357	0.195113	0.871428	0.624779	1.21545	0.87326
2776	yTVNTT	claoeu	outcome	NAG	Wald ratio	1	0.0411424	0.0134808	0.0022737	0.0147201	0.0675647	1.042	1.01483	1.0699	0.126485
2778	YuKMdy	claoeu	outcome	ITI heavy chain H1	Wald ratio	1	0.0186348	0.0208473	0.371389	-0.0222258	0.0594955	1.01881	0.978019	1.0613	0.850892
2784	yWI3bX	claoeu	outcome	TM190	Wald ratio	1	0.00744287	0.0102381	0.46724	-0.0126238	0.0275096	1.00747	0.987456	1.02789	0.892497
2785	YXiRxE	claoeu	outcome	SRA1	Wald ratio	1	-0.233983	0.0892458	0.00874707	-0.408905	-0.0590615	0.791375	0.664377	0.942649	0.252656
2792	yYMS3b	claoeu	outcome	ORN	Wald ratio	1	0.052899	0.104889	0.614029	-0.152684	0.258482	1.05432	0.858401	1.29496	0.932145
2794	YZjMsz	claoeu	outcome	Lipocalin 2	Wald ratio	1	-0.099232	0.132481	0.453841	-0.358895	0.160431	0.905533	0.698447	1.17402	0.884137
2806	z5SpR1	claoeu	outcome	Maspin	Wald ratio	1	0.126216	0.0772957	0.102489	-0.0252832	0.277716	1.13453	0.975034	1.32011	0.634705
2807	z6y57Y	claoeu	outcome	Keratin 20	Wald ratio	1	-0.0909827	0.18059	0.614396	-0.444939	0.262974	0.913034	0.640863	1.30079	0.932145
2808	Z8oGVU	claoeu	outcome	Syntaxin-7	Wald ratio	1	0.00133709	0.0865025	0.987667	-0.168208	0.170882	1.00134	0.845178	1.18635	0.99696
2811	ZaJy7a	claoeu	outcome	MK08	Wald ratio	1	0.00493677	0.179102	0.97801	-0.346102	0.355976	1.00495	0.70744	1.42757	0.995161
2812	ZalTSs	claoeu	outcome	CL12A	Wald ratio	1	0.0469117	0.0416145	0.259619	-0.0346527	0.128476	1.04803	0.965941	1.13709	0.805561
2813	zAozdX	claoeu	outcome	BTNL8	Wald ratio	1	-0.0422109	0.102624	0.680841	-0.243354	0.158932	0.958668	0.783994	1.17226	0.967157
2814	ZATyLa	claoeu	outcome	Kininogen, HMW	Wald ratio	1	0.0452435	0.0448035	0.312581	-0.0425714	0.133058	1.04628	0.958322	1.14232	0.843164
2816	zCp4Ro	claoeu	outcome	AMY2A	Wald ratio	1	0.121969	0.215204	0.570878	-0.299832	0.54377	1.12972	0.740943	1.72249	0.920214
2820	zGBc0G	claoeu	outcome	SIG12	Wald ratio	1	0.00258404	0.0113214	0.819456	-0.0196058	0.0247739	1.00259	0.980585	1.02508	0.971658
2827	zHC4KC	claoeu	outcome	BTNL9	Wald ratio	1	0.978464	0.681971	0.151356	-0.3582	2.31513	2.66037	0.698933	10.1262	0.71715
2829	zjo9H7	claoeu	outcome	FA20A	Wald ratio	1	-0.0288893	0.239789	0.904105	-0.498875	0.441097	0.971524	0.607213	1.55441	0.982547
2836	ZmBzS8	claoeu	outcome	GPR56	Wald ratio	1	-0.257613	0.169544	0.128651	-0.58992	0.0746939	0.772894	0.554372	1.07755	0.679467
2838	ZN0dQZ	claoeu	outcome	ACAT2	Wald ratio	1	0.0373644	0.0388574	0.336261	-0.0387961	0.113525	1.03807	0.961947	1.12022	0.846005
2839	zndkOk	claoeu	outcome	SPCS	Wald ratio	1	0.126967	0.160095	0.427736	-0.186819	0.440753	1.13538	0.829594	1.55388	0.87326
2842	zonn0d	claoeu	outcome	PPase 2	Wald ratio	1	0.232488	0.125213	0.0633481	-0.0129295	0.477905	1.26174	0.987154	1.61269	0.531558
2844	zPwq3Y	claoeu	outcome	EGF	Wald ratio	1	0.0746782	0.111447	0.502808	-0.143758	0.293114	1.07754	0.866097	1.3406	0.897999
2845	ZQU5iP	claoeu	outcome	VTN	Wald ratio	1	0.00435006	0.00814906	0.593472	-0.0116221	0.0203222	1.00436	0.988445	1.02053	0.926383
2846	zqz4BN	claoeu	outcome	SLAF7	Wald ratio	1	-0.00354259	0.0131239	0.78721	-0.0292654	0.0221802	0.996464	0.971159	1.02243	0.971658
2847	zQZtCL	claoeu	outcome	PPIC	Wald ratio	1	0.0293362	0.0257964	0.255447	-0.0212248	0.0798972	1.02977	0.978999	1.08318	0.805561
2849	ZrUJiR	claoeu	outcome	DLL4	Wald ratio	1	0.211866	0.182674	0.246129	-0.146175	0.569906	1.23598	0.864006	1.7681	0.803666
2850	ZsdQyF	claoeu	outcome	MGP	Wald ratio	1	-0.0508792	0.0458208	0.266829	-0.140688	0.0389296	0.950393	0.86876	1.0397	0.80965
2851	zTKiOu	claoeu	outcome	SLAF6	Wald ratio	1	0.0159594	0.061809	0.796248	-0.105186	0.137105	1.01609	0.900157	1.14695	0.971658
2852	ZuIp9Y	claoeu	outcome	DBNL	Wald ratio	1	-0.189181	0.160103	0.237355	-0.502983	0.12462	0.827636	0.604724	1.13272	0.795187
2853	Zv1sxs	claoeu	outcome	TBCE	Wald ratio	1	-0.0933462	0.106742	0.381844	-0.302561	0.115868	0.910878	0.738924	1.12285	0.85852
2855	ZW6xSo	claoeu	outcome	RECQ1	Wald ratio	1	-0.0757619	0.119707	0.526801	-0.310387	0.158863	0.927037	0.733163	1.17218	0.907198
2861	zXRCRx	claoeu	outcome	HEXI2	Wald ratio	1	0.132166	0.124357	0.287875	-0.111574	0.375905	1.1413	0.894426	1.45631	0.841881
2862	ZZra3Y	claoeu	outcome	RELT	Wald ratio	1	-0.189847	0.19048	0.318922	-0.563187	0.183494	0.827086	0.569391	1.20141	0.843164
1	00D1lD	claoeu	outcome	ANGPT1	Inverse variance weighted	2	0.0799712	0.0858161	0.351393	-0.0882283	0.248171	1.08326	0.915552	1.28168	0.849126
4	00dWwe	claoeu	outcome	GSTM4	Inverse variance weighted	4	0.0378212	0.0722375	0.600579	-0.103764	0.179407	1.03855	0.901438	1.19651	0.927255
9	01lRgj	claoeu	outcome	Haptoglobin, Mixed Type	Inverse variance weighted	5	-0.0111917	0.0196427	0.568839	-0.0496914	0.027308	0.988871	0.951523	1.02768	0.919694
17	0C2Ejq	claoeu	outcome	ANXA1	Inverse variance weighted	2	-0.119831	0.0722611	0.0972552	-0.261463	0.0218006	0.88707	0.769924	1.02204	0.621606
18	0cUVTA	claoeu	outcome	Carbonic anhydrase XIII	Inverse variance weighted	2	-0.0145577	0.0337518	0.666237	-0.0807112	0.0515957	0.985548	0.92246	1.05295	0.9622
19	0DvIyw	claoeu	outcome	AP1G2	Inverse variance weighted	2	-0.030839	0.0483451	0.523544	-0.125595	0.0639175	0.969632	0.881972	1.066	0.907198
20	0FtrJ7	claoeu	outcome	ACP1	Inverse variance weighted	2	-0.00485819	0.019549	0.803738	-0.0431743	0.0334579	0.995154	0.957744	1.03402	0.971658
23	0Gv1q3	claoeu	outcome	CD5L	Inverse variance weighted	3	0.0229715	0.0416924	0.581651	-0.0587457	0.104689	1.02324	0.942947	1.11036	0.924898
37	12jsqm	claoeu	outcome	FETUB	Inverse variance weighted	3	0.0326105	0.0484593	0.500981	-0.0623696	0.127591	1.03315	0.939536	1.13609	0.897613
44	1dmOfa	claoeu	outcome	RNase 1	Inverse variance weighted	2	0.0113329	0.0463556	0.806861	-0.079524	0.10219	1.0114	0.923556	1.10759	0.971658
46	1lMdQl	claoeu	outcome	FAAA	Inverse variance weighted	2	-0.0194702	0.0207372	0.347781	-0.0601152	0.0211747	0.980718	0.941656	1.0214	0.849126
47	1LwHdQ	claoeu	outcome	T132B	Inverse variance weighted	2	-0.16944	0.0624522	0.00666527	-0.291847	-0.0470341	0.844137	0.746883	0.954055	0.23782
51	1m16Ka	claoeu	outcome	Myeloperoxidase	Inverse variance weighted	3	0.0108519	0.0280605	0.698954	-0.0441467	0.0658505	1.01091	0.956814	1.06807	0.96995
57	1NrCEt	claoeu	outcome	VEGF	Inverse variance weighted	2	-0.0326959	0.033993	0.336129	-0.0993222	0.0339304	0.967833	0.905451	1.03451	0.846005
60	1pf1vf	claoeu	outcome	DNJB4	Inverse variance weighted	3	-0.00521643	0.0394287	0.894747	-0.0824968	0.0720639	0.994797	0.920814	1.07472	0.982547
66	1t6TTl	claoeu	outcome	LIRA3	Inverse variance weighted	6	-0.0270877	0.0100383	0.00696676	-0.0467629	-0.00741259	0.973276	0.954314	0.992615	0.23782
73	1VQc5h	claoeu	outcome	Desmoglein-2	Inverse variance weighted	3	-0.0139427	0.0539879	0.79621	-0.119759	0.0918736	0.986154	0.887134	1.09623	0.971658
79	1yJMa8	claoeu	outcome	AOC1	Inverse variance weighted	5	0.00426154	0.0161801	0.792256	-0.0274514	0.0359745	1.00427	0.972922	1.03663	0.971658
89	2NG344	claoeu	outcome	IGSF3	Inverse variance weighted	2	-0.0854515	0.0899991	0.342381	-0.26185	0.0909467	0.918098	0.769627	1.09521	0.849126
91	2NSAAZ	claoeu	outcome	BOC	Inverse variance weighted	2	0.042317	0.0409561	0.301498	-0.0379571	0.122591	1.04323	0.962754	1.13042	0.843164
92	2poc5U	claoeu	outcome	PD-L2	Inverse variance weighted	2	-0.0319821	0.0317087	0.313156	-0.0941311	0.0301669	0.968524	0.910163	1.03063	0.843164
96	2Qgaym	claoeu	outcome	ROR1	Inverse variance weighted	4	0.0272121	0.0345857	0.431397	-0.0405758	0.095	1.02759	0.960236	1.09966	0.87326
99	2qIXaZ	claoeu	outcome	ENTP5	Inverse variance weighted	2	-0.0119939	0.0286199	0.675162	-0.068089	0.0441012	0.988078	0.934177	1.04509	0.967157
100	2rQTG2	claoeu	outcome	MANBA	Inverse variance weighted	2	0.0552077	0.0239564	0.0211941	0.00825317	0.102162	1.05676	1.00829	1.10756	0.39742
103	2sbfJp	claoeu	outcome	ILT-4	Inverse variance weighted	3	-0.03927	0.0250784	0.117375	-0.0884236	0.00988373	0.961491	0.915373	1.00993	0.651161
106	2ShjHg	claoeu	outcome	TIMP-2	Inverse variance weighted	2	0.0134335	0.119097	0.910194	-0.219997	0.246864	1.01352	0.802521	1.28	0.983888
107	2sjFJS	claoeu	outcome	CRLF1	Inverse variance weighted	2	-0.0456937	0.0836709	0.584989	-0.209689	0.118301	0.955335	0.810837	1.12558	0.924898
108	2svwkH	claoeu	outcome	PLEK	Inverse variance weighted	2	0.110423	0.0921441	0.23077	-0.0701789	0.291026	1.11675	0.932227	1.3378	0.789733
109	2XKTl9	claoeu	outcome	Carbonyl reductase 3	Inverse variance weighted	2	-0.0767842	0.0398796	0.0541793	-0.154948	0.00137983	0.92609	0.856459	1.00138	0.502329
112	2YNnpL	claoeu	outcome	MIP-5	Inverse variance weighted	3	-0.210818	0.0734839	0.0041191	-0.354846	-0.0667891	0.809922	0.701281	0.935392	0.187482
115	2YpqYN	claoeu	outcome	IL-1Ra	Inverse variance weighted	2	-0.190008	0.050585	0.0001725	-0.289155	-0.0908617	0.826952	0.748896	0.913144	0.0201962
116	2ZxsFC	claoeu	outcome	ZYX	Inverse variance weighted	2	-0.12345	0.172893	0.475213	-0.462321	0.215421	0.883866	0.62982	1.24038	0.892497
119	3913iT	claoeu	outcome	GNPTG	Inverse variance weighted	2	0.00321392	0.0397396	0.935542	-0.0746757	0.0811036	1.00322	0.928044	1.08448	0.987266
120	3FokzI	claoeu	outcome	PGP	Inverse variance weighted	2	0.278353	0.0935593	0.00292847	0.0949765	0.461729	1.32095	1.09963	1.58681	0.146619
121	3fyI4M	claoeu	outcome	SMOC2	Inverse variance weighted	2	-0.0304453	0.0320569	0.342251	-0.0932768	0.0323863	0.970014	0.910941	1.03292	0.849126
124	3gKS1z	claoeu	outcome	ITIH5	Inverse variance weighted	6	0.00854709	0.026159	0.743867	-0.0427245	0.0598187	1.00858	0.958175	1.06164	0.971658
129	3Grbjy	claoeu	outcome	PSG5	Inverse variance weighted	3	0.110444	0.0906347	0.22301	-0.0671999	0.288088	1.11677	0.935008	1.33388	0.789733
136	3lnr7G	claoeu	outcome	ECP	Inverse variance weighted	3	0.00279062	0.0319943	0.930495	-0.0599183	0.0654995	1.00279	0.941841	1.06769	0.985701
144	3o7omB	claoeu	outcome	Collagen a1(VI)	Inverse variance weighted	4	-0.00761832	0.0104022	0.463938	-0.0280066	0.0127699	0.992411	0.972382	1.01285	0.892497
149	3OjC5E	claoeu	outcome	PLA2R	Inverse variance weighted	3	-0.017591	0.0135022	0.192635	-0.0440552	0.00887333	0.982563	0.956901	1.00891	0.783794
158	3UQCha	claoeu	outcome	B4GT6	Inverse variance weighted	3	-0.0663901	0.0309283	0.0318268	-0.12701	-0.00577058	0.935766	0.880725	0.994246	0.413441
163	3WYtYx	claoeu	outcome	COLEC12	Inverse variance weighted	5	0.0123136	0.0685066	0.857354	-0.121959	0.146586	1.01239	0.885184	1.15788	0.980489
166	3X5HsA	claoeu	outcome	ARG1	Inverse variance weighted	2	-0.220126	0.124075	0.0760405	-0.463314	0.023061	0.802417	0.629195	1.02333	0.5657
167	3XDlyA	claoeu	outcome	sLFA-3	Inverse variance weighted	2	0.0121832	0.079596	0.878348	-0.143825	0.168191	1.01226	0.866039	1.18316	0.982547
169	40uRcL	claoeu	outcome	COL	Inverse variance weighted	2	0.119517	0.0651444	0.0665584	-0.0081662	0.2472	1.12695	0.991867	1.28044	0.533451
170	46bht6	claoeu	outcome	CRGD	Inverse variance weighted	2	0.0414135	0.122956	0.736257	-0.199581	0.282408	1.04228	0.819074	1.32632	0.971658
174	4BFx3y	claoeu	outcome	Met	Inverse variance weighted	2	0.114066	0.0720299	0.113286	-0.0271125	0.255245	1.12083	0.973252	1.29078	0.647841
177	4dGcmr	claoeu	outcome	CD23	Inverse variance weighted	4	-0.0295181	0.0271149	0.276316	-0.0826633	0.0236271	0.970913	0.920661	1.02391	0.823731
182	4DIlqx	claoeu	outcome	GKN2	Inverse variance weighted	3	-0.0569216	0.0474301	0.230094	-0.149885	0.0360414	0.944668	0.860807	1.0367	0.789733
187	4ePd0s	claoeu	outcome	NOE1	Inverse variance weighted	3	0.0686585	0.188873	0.716219	-0.301533	0.43885	1.07107	0.739684	1.55092	0.971658
192	4et4TB	claoeu	outcome	MA1C1	Inverse variance weighted	4	0.0143532	0.0412912	0.728133	-0.0665776	0.0952841	1.01446	0.93559	1.09997	0.971658
198	4gTKC1	claoeu	outcome	P-Selectin	Inverse variance weighted	3	-0.0130379	0.0334794	0.696958	-0.0786576	0.0525818	0.987047	0.924356	1.05399	0.96995
205	4I5iwD	claoeu	outcome	Cathepsin B	Inverse variance weighted	3	0.00311984	0.0491133	0.94935	-0.0931422	0.0993819	1.00312	0.911064	1.10449	0.990763
211	4NrZT1	claoeu	outcome	Mx1	Inverse variance weighted	2	-0.0309393	0.0302181	0.305899	-0.0901667	0.0282882	0.969534	0.913779	1.02869	0.843164
212	4qBIjU	claoeu	outcome	GST omega-1	Inverse variance weighted	2	0.027678	0.0140214	0.0483839	0.000196032	0.05516	1.02806	1.0002	1.05671	0.478109
217	4T92J2	claoeu	outcome	SEZ6L	Inverse variance weighted	5	0.0497787	0.0959185	0.603783	-0.138222	0.237779	1.05104	0.870906	1.26843	0.928129
222	4TN1lu	claoeu	outcome	NPTXR	Inverse variance weighted	3	-0.00744873	0.0160106	0.641763	-0.0388296	0.0239321	0.992579	0.961915	1.02422	0.947814
225	4wkdTu	claoeu	outcome	ARHGEF25	Inverse variance weighted	2	-0.152838	0.181243	0.399073	-0.508073	0.202398	0.858269	0.601654	1.22433	0.864542
226	4xERpK	claoeu	outcome	Osteopontin	Inverse variance weighted	2	-0.0643019	0.0971377	0.507993	-0.254692	0.126088	0.937722	0.775155	1.13438	0.901773
229	4XnE1Y	claoeu	outcome	MMP-10	Inverse variance weighted	7	0.00619235	0.0293016	0.832629	-0.0512387	0.0636234	1.00621	0.950052	1.06569	0.971658
232	4yJHuc	claoeu	outcome	BPHL	Inverse variance weighted	2	0.0189836	0.0816034	0.816047	-0.140959	0.178926	1.01916	0.868525	1.19593	0.971658
236	523zWV	claoeu	outcome	TFF3	Inverse variance weighted	3	-0.0264985	0.0987932	0.788529	-0.220133	0.167136	0.97385	0.802412	1.18192	0.971658
241	52WdxV	claoeu	outcome	REG4	Inverse variance weighted	3	0.00888304	0.060717	0.883683	-0.110122	0.127888	1.00892	0.895725	1.13643	0.982547
246	544u0t	claoeu	outcome	BST1	Inverse variance weighted	3	0.0131804	0.0105779	0.212752	-0.00755224	0.0339131	1.01327	0.992476	1.03449	0.789733
251	55hvr2	claoeu	outcome	ADAMTSL1	Inverse variance weighted	8	-0.0473256	0.0324502	0.144729	-0.110928	0.0162769	0.953777	0.895003	1.01641	0.705788
257	5ALIaB	claoeu	outcome	LRIG1	Inverse variance weighted	3	-0.0137096	0.0176681	0.437778	-0.0483392	0.0209199	0.986384	0.952811	1.02114	0.879067
260	5BGrVZ	claoeu	outcome	TICN3	Inverse variance weighted	2	-0.0206531	0.088912	0.816315	-0.194921	0.153614	0.979559	0.8229	1.16604	0.971658
263	5D5LJy	claoeu	outcome	PLXD1	Inverse variance weighted	2	0.224299	0.0769639	0.00356441	0.0734497	0.375148	1.25144	1.07621	1.45521	0.172701
266	5E5LMl	claoeu	outcome	Carbonic anhydrase 6	Inverse variance weighted	5	0.0116112	0.0177328	0.512604	-0.0231451	0.0463675	1.01168	0.977121	1.04746	0.904019
272	5kBbtQ	claoeu	outcome	Lysozyme	Inverse variance weighted	2	-0.00581053	0.0205022	0.776863	-0.0459949	0.0343738	0.994206	0.955047	1.03497	0.971658
276	5LqRax	claoeu	outcome	MMP-12	Inverse variance weighted	3	0.0684729	0.0185496	0.00022308	0.0321156	0.10483	1.07087	1.03264	1.11052	0.0209416
286	5W1Rgl	claoeu	outcome	TWEAK	Inverse variance weighted	2	0.00678065	0.0446922	0.879409	-0.080816	0.0943773	1.0068	0.922363	1.09897	0.982547
290	618tcx	claoeu	outcome	ASPN	Inverse variance weighted	3	0.0299937	0.0288779	0.298973	-0.026607	0.0865945	1.03045	0.973744	1.09045	0.843164
293	625ulN	claoeu	outcome	LYPD3	Inverse variance weighted	2	-0.132939	0.0772738	0.0853668	-0.284395	0.0185178	0.875519	0.752469	1.01869	0.584223
294	62xW5f	claoeu	outcome	CPN2	Inverse variance weighted	2	-0.00991429	0.0212124	0.640226	-0.0514905	0.031662	0.990135	0.949813	1.03217	0.947814
298	6bfY6H	claoeu	outcome	Siglec-5	Inverse variance weighted	4	0.0078857	0.0256232	0.758267	-0.0423357	0.0581071	1.00792	0.958548	1.05983	0.971658
301	6BQqAI	claoeu	outcome	TRML2	Inverse variance weighted	2	-0.0218936	0.0234216	0.349912	-0.0677999	0.0240127	0.978344	0.934447	1.0243	0.849126
303	6FgFQZ	claoeu	outcome	CTRB2	Inverse variance weighted	2	-0.0168115	0.03525	0.633417	-0.0859016	0.0522785	0.983329	0.917685	1.05367	0.945679
304	6igkoF	claoeu	outcome	SWP70	Inverse variance weighted	2	-0.0601228	0.0265472	0.0235282	-0.112155	-0.00809019	0.941649	0.893905	0.991942	0.398368
306	6JSzc4	claoeu	outcome	GAPR1	Inverse variance weighted	2	0.0170333	0.0729684	0.815425	-0.125985	0.160051	1.01718	0.881628	1.17357	0.971658
307	6kUicY	claoeu	outcome	HRG	Inverse variance weighted	2	0.00984167	0.0118406	0.40587	-0.0133658	0.0330492	1.00989	0.986723	1.0336	0.868144
308	6Lrj8D	claoeu	outcome	suPAR	Inverse variance weighted	2	-0.0287032	0.0731545	0.694789	-0.172086	0.11468	0.971705	0.841907	1.12151	0.96995
310	6NSNHe	claoeu	outcome	Sema E	Inverse variance weighted	2	-0.0204967	0.11669	0.860568	-0.249209	0.208216	0.979712	0.779417	1.23148	0.980708
311	6P5jpa	claoeu	outcome	MFAP2	Inverse variance weighted	2	0.0151818	0.0512939	0.767247	-0.0853543	0.115718	1.0153	0.918187	1.12268	0.971658
312	6prH07	claoeu	outcome	C1QTNF5	Inverse variance weighted	2	0.0403376	0.0547823	0.461532	-0.0670356	0.147711	1.04116	0.935162	1.15918	0.889886
313	6t4rRH	claoeu	outcome	IGF-I sR	Inverse variance weighted	2	-0.193073	0.226003	0.392942	-0.63604	0.249894	0.824422	0.529385	1.28389	0.864542
314	6tgkT5	claoeu	outcome	MSP	Inverse variance weighted	2	0.0371427	0.00857546	1.48247e-05	0.0203348	0.0539506	1.03784	1.02054	1.05543	0.00465104
318	6wsf8T	claoeu	outcome	FGR	Inverse variance weighted	3	-0.00171652	0.0666416	0.979451	-0.132334	0.128901	0.998285	0.876048	1.13758	0.995355
323	6X5l3o	claoeu	outcome	NT5D3	Inverse variance weighted	3	0.0856833	0.0535555	0.109622	-0.0192855	0.190652	1.08946	0.980899	1.21004	0.645469
326	6Xr3dw	claoeu	outcome	K2C5	Inverse variance weighted	2	0.0119975	0.0656774	0.855054	-0.11673	0.140725	1.01207	0.889825	1.15111	0.980489
331	6Zw0O1	claoeu	outcome	ASAHL	Inverse variance weighted	3	-0.0279482	0.0211319	0.185982	-0.0693667	0.0134703	0.972439	0.932985	1.01356	0.763237
336	79H3Qb	claoeu	outcome	FPRP	Inverse variance weighted	2	0.000593702	0.013896	0.965921	-0.0266425	0.0278299	1.00059	0.973709	1.02822	0.992353
337	79wBry	claoeu	outcome	SOD3	Inverse variance weighted	2	-0.102243	0.0412888	0.0132758	-0.183169	-0.0213167	0.90281	0.832628	0.978909	0.309983
344	7jbh0P	claoeu	outcome	ACADSB	Inverse variance weighted	2	0.174853	0.168097	0.29825	-0.154617	0.504324	1.19107	0.856743	1.65587	0.843164
351	7pUUBF	claoeu	outcome	T132D	Inverse variance weighted	4	0.00101375	0.0246886	0.967247	-0.0473759	0.0494034	1.00101	0.953729	1.05064	0.992353
354	7QjDzG	claoeu	outcome	Sonic Hedgehog	Inverse variance weighted	2	0.040611	0.19043	0.831125	-0.332632	0.413853	1.04145	0.717034	1.51264	0.971658
356	7se6P9	claoeu	outcome	AP4A	Inverse variance weighted	2	-0.0233399	0.0327863	0.476539	-0.087601	0.0409212	0.97693	0.916126	1.04177	0.892724
359	7WyfeC	claoeu	outcome	APOA5	Inverse variance weighted	2	-0.00749699	0.0160667	0.640775	-0.0389878	0.0239938	0.992531	0.961762	1.02428	0.947814
364	84RCag	claoeu	outcome	T132A	Inverse variance weighted	3	0.0393784	0.0329116	0.231506	-0.0251285	0.103885	1.04016	0.975185	1.10947	0.789733
369	85DDiP	claoeu	outcome	SMOC1	Inverse variance weighted	4	-0.129475	0.0529327	0.0144442	-0.233223	-0.0257265	0.878557	0.791977	0.974602	0.323808
373	8btcwP	claoeu	outcome	CREL1	Inverse variance weighted	2	6.95537e-05	0.0134121	0.995862	-0.0262181	0.0263572	1.00007	0.974123	1.02671	0.999054
374	8ChYRv	claoeu	outcome	RAR-responsive protein TIG1	Inverse variance weighted	2	-0.00805946	0.0303076	0.7903	-0.0674624	0.0513435	0.991973	0.934763	1.05268	0.971658
377	8FDDMd	claoeu	outcome	fibromodulin	Inverse variance weighted	2	-0.100165	0.0650576	0.123648	-0.227678	0.0273476	0.904688	0.796381	1.02772	0.667738
380	8i6BeJ	claoeu	outcome	CRAC1	Inverse variance weighted	4	-0.0194778	0.024678	0.429949	-0.0678466	0.028891	0.980711	0.934404	1.02931	0.87326
391	8QCY2V	claoeu	outcome	NAGPA	Inverse variance weighted	3	-0.016194	0.0266332	0.543161	-0.068395	0.036007	0.983936	0.933892	1.03666	0.916627
395	8Rhp0a	claoeu	outcome	ARMEL	Inverse variance weighted	2	0.0527764	0.0299777	0.0783192	-0.00597987	0.111533	1.05419	0.994038	1.11799	0.573832
401	8YTDEW	claoeu	outcome	PCI	Inverse variance weighted	3	-0.0132867	0.0511165	0.794918	-0.113475	0.0869017	0.986801	0.892726	1.09079	0.971658
406	8ZuKlj	claoeu	outcome	Endocan	Inverse variance weighted	3	-0.00262399	0.0544663	0.961576	-0.109378	0.10413	0.997379	0.896392	1.10974	0.992133
409	91kWPT	claoeu	outcome	BAFF	Inverse variance weighted	2	0.0688969	0.123582	0.577186	-0.173324	0.311118	1.07133	0.840865	1.36495	0.924898
411	93wrhr	claoeu	outcome	SAP3	Inverse variance weighted	2	0.0139742	0.06162	0.820594	-0.106801	0.134749	1.01407	0.898705	1.14425	0.971658
415	95LbK6	claoeu	outcome	ALKBH3	Inverse variance weighted	3	0.0745522	0.0506843	0.141315	-0.0247891	0.173894	1.0774	0.975516	1.18993	0.698449
418	95Utjf	claoeu	outcome	LIRA5	Inverse variance weighted	2	-0.0450091	0.0665754	0.499001	-0.175497	0.0854787	0.955989	0.83904	1.08924	0.897613
419	9C6LNl	claoeu	outcome	NADK	Inverse variance weighted	2	0.00849047	0.132355	0.948852	-0.250926	0.267907	1.00853	0.77808	1.30723	0.990763
424	9fBILA	claoeu	outcome	TESC	Inverse variance weighted	3	0.00265075	0.0183491	0.885136	-0.0333135	0.038615	1.00265	0.967235	1.03937	0.982547
427	9H9l9R	claoeu	outcome	IGFBP-3	Inverse variance weighted	2	0.0223467	0.0391787	0.56842	-0.0544435	0.0991369	1.0226	0.947012	1.10422	0.919694
437	9Qarbx	claoeu	outcome	CSTN2	Inverse variance weighted	6	-0.0599739	0.0347571	0.0844348	-0.128098	0.00815003	0.941789	0.879767	1.00818	0.584223
442	9RkJow	claoeu	outcome	GLTL1	Inverse variance weighted	4	-0.00388667	0.0345679	0.910478	-0.0716398	0.0638664	0.996121	0.930866	1.06595	0.983888
449	9vu2SX	claoeu	outcome	EPHB1	Inverse variance weighted	3	9.06843e-05	0.0545598	0.998674	-0.106847	0.107028	1.00009	0.898664	1.11297	0.999054
454	9Wq8QJ	claoeu	outcome	WISP1	Inverse variance weighted	5	0.0221236	0.0199931	0.268483	-0.0170628	0.06131	1.02237	0.983082	1.06323	0.813028
459	9wr8Eg	claoeu	outcome	NCAM2	Inverse variance weighted	7	0.0216581	0.0303429	0.475365	-0.037814	0.0811301	1.02189	0.962892	1.08451	0.892497
464	a1I3W6	claoeu	outcome	Granulysin	Inverse variance weighted	2	0.0224414	0.0144778	0.121129	-0.00593513	0.0508179	1.0227	0.994082	1.05213	0.657644
465	A5wV9M	claoeu	outcome	LRIG3	Inverse variance weighted	2	-0.0765934	0.0457922	0.0944002	-0.166346	0.0131593	0.926266	0.846753	1.01325	0.614772
468	A8zEC8	claoeu	outcome	SCGF-alpha	Inverse variance weighted	5	0.0478126	0.0292694	0.102357	-0.00955551	0.105181	1.04897	0.99049	1.11091	0.634705
475	aBKNaQ	claoeu	outcome	NET4	Inverse variance weighted	4	0.0229921	0.0521832	0.6595	-0.079287	0.125271	1.02326	0.923775	1.13346	0.961014
478	abpuaq	claoeu	outcome	IL-22BP	Inverse variance weighted	2	0.00933205	0.16003	0.953498	-0.304327	0.322991	1.00938	0.73762	1.38125	0.990763
481	AcPC2k	claoeu	outcome	LAG-3	Inverse variance weighted	3	0.0581781	0.0925151	0.529448	-0.123152	0.239508	1.0599	0.88413	1.27062	0.907198
486	adWvb6	claoeu	outcome	BMPER	Inverse variance weighted	3	-0.00552491	0.063608	0.930784	-0.130197	0.119147	0.99449	0.877923	1.12654	0.985701
490	AfJRr3	claoeu	outcome	ARSB	Inverse variance weighted	2	0.10716	0.0714568	0.133707	-0.0328957	0.247215	1.11311	0.96764	1.28045	0.689585
493	AfyfYi	claoeu	outcome	Notch 1	Inverse variance weighted	2	-0.173865	0.133667	0.19335	-0.435852	0.0881224	0.84041	0.646713	1.09212	0.783794
497	AH7qJO	claoeu	outcome	kallikrein 14	Inverse variance weighted	7	0.0164469	0.0397955	0.679398	-0.0615523	0.0944461	1.01658	0.940304	1.09905	0.967157
505	Ajs9Jv	claoeu	outcome	SPA9	Inverse variance weighted	3	-0.117181	0.0438344	0.00751163	-0.203097	-0.0312657	0.889424	0.816199	0.969218	0.243643
511	akTe3g	claoeu	outcome	Peroxiredoxin-1	Inverse variance weighted	3	-0.02286	0.0829803	0.782942	-0.185501	0.139781	0.977399	0.830688	1.15002	0.971658
516	AM6Zdz	claoeu	outcome	HEM6	Inverse variance weighted	2	-0.0590959	0.0832354	0.477713	-0.222237	0.104045	0.942616	0.800725	1.10965	0.892724
522	AoO3bo	claoeu	outcome	LGMN	Inverse variance weighted	3	0.0486561	0.0531525	0.359978	-0.0555227	0.152835	1.04986	0.945991	1.16513	0.849126
533	arTn03	claoeu	outcome	Angiostatin	Inverse variance weighted	3	0.185354	0.042889	1.54828e-05	0.101291	0.269416	1.20364	1.1066	1.3092	0.00465104
538	aS2TGr	claoeu	outcome	LIRA2	Inverse variance weighted	3	0.00439473	0.0364527	0.90404	-0.0670526	0.0758421	1.0044	0.935146	1.07879	0.982547
545	Atkizc	claoeu	outcome	ACE	Inverse variance weighted	3	-0.0398455	0.0202941	0.0495994	-0.0796218	-6.90628e-05	0.960938	0.923465	0.999931	0.48274
550	av1Jzz	claoeu	outcome	CD109	Inverse variance weighted	5	-0.00167514	0.019488	0.9315	-0.0398717	0.0365214	0.998326	0.960913	1.0372	0.985701
554	Aw6Mzp	claoeu	outcome	RAP	Inverse variance weighted	2	-0.0378483	0.0996171	0.703992	-0.233098	0.157401	0.962859	0.792076	1.17047	0.970037
557	aw9Rf3	claoeu	outcome	TSG-6	Inverse variance weighted	3	-0.0369335	0.0172874	0.0326435	-0.0708168	-0.00305021	0.96374	0.931633	0.996954	0.413441
560	AWhB3q	claoeu	outcome	HTRA1	Inverse variance weighted	2	0.0696188	0.0922128	0.450261	-0.111118	0.250356	1.0721	0.894833	1.28448	0.88302
562	AXQFQh	claoeu	outcome	Semaphorin-6A	Inverse variance weighted	2	0.157759	0.15704	0.315102	-0.15004	0.465558	1.17088	0.860673	1.5929	0.843164
567	b3Cuwk	claoeu	outcome	DKK1	Inverse variance weighted	2	-0.102239	0.122929	0.405583	-0.343181	0.138702	0.902813	0.70951	1.14878	0.868144
568	b3sM1E	claoeu	outcome	sTie-2	Inverse variance weighted	2	-0.056348	0.0504141	0.263694	-0.15516	0.0424636	0.94521	0.856279	1.04338	0.805561
569	b4VeCL	claoeu	outcome	coagulation factor XIII B	Inverse variance weighted	2	0.0308053	0.0509975	0.545807	-0.0691498	0.13076	1.03128	0.933187	1.13969	0.916627
572	B5lZcx	claoeu	outcome	IL-5 Ra	Inverse variance weighted	8	-0.0284772	0.0234084	0.22378	-0.0743576	0.0174032	0.971924	0.92834	1.01756	0.789733
577	b7mXXT	claoeu	outcome	ADAMTS5	Inverse variance weighted	2	-0.0210135	0.0241283	0.383805	-0.0683049	0.0262779	0.979206	0.933976	1.02663	0.86041
580	BadT33	claoeu	outcome	ARH	Inverse variance weighted	2	0.0317347	0.0850105	0.708922	-0.134886	0.198355	1.03224	0.873816	1.2194	0.970648
581	BbbmYy	claoeu	outcome	FHR4	Inverse variance weighted	2	-0.012815	0.0151564	0.397824	-0.0425216	0.0168916	0.987267	0.95837	1.01704	0.864542
586	bEGby3	claoeu	outcome	M-CSF R	Inverse variance weighted	2	0.122593	0.0810139	0.13022	-0.0361943	0.28138	1.13042	0.964453	1.32496	0.679467
587	bH9n2L	claoeu	outcome	Eotaxin	Inverse variance weighted	2	-0.128507	0.168114	0.444626	-0.458009	0.200996	0.879407	0.632542	1.22262	0.880124
588	BHDz7P	claoeu	outcome	TPP1	Inverse variance weighted	2	-0.124319	0.0718482	0.0835766	-0.265141	0.0165035	0.883098	0.767098	1.01664	0.584223
589	bhRbI7	claoeu	outcome	PNP	Inverse variance weighted	2	0.00894132	0.0736468	0.903368	-0.135406	0.153289	1.00898	0.873361	1.16566	0.982547
592	bHUqOV	claoeu	outcome	IDUA	Inverse variance weighted	5	-0.0110787	0.0372525	0.766164	-0.0840937	0.0619362	0.988982	0.919345	1.06389	0.971658
595	BIpmEc	claoeu	outcome	KIRR2	Inverse variance weighted	2	-0.254233	0.0964076	0.00836265	-0.443192	-0.0652744	0.775511	0.641984	0.93681	0.252656
596	BiwqmQ	claoeu	outcome	Inhibin bB chain	Inverse variance weighted	2	0.0295033	0.0301428	0.327687	-0.0295766	0.0885831	1.02994	0.970856	1.09263	0.846005
603	bme8IB	claoeu	outcome	DNER	Inverse variance weighted	5	0.0195193	0.0495514	0.69364	-0.0776014	0.11664	1.01971	0.925333	1.12371	0.96995
608	bMUNzy	claoeu	outcome	NELL1	Inverse variance weighted	3	0.0216011	0.025661	0.399908	-0.0286945	0.0718966	1.02184	0.971713	1.07454	0.864542
612	BmZqda	claoeu	outcome	APOL1	Inverse variance weighted	2	-0.0187401	0.0319619	0.557657	-0.0813855	0.0439053	0.981434	0.921838	1.04488	0.916627
618	BRV09F	claoeu	outcome	MDGA2	Inverse variance weighted	5	-0.0147776	0.0221193	0.504079	-0.0581314	0.0285762	0.985331	0.943526	1.02899	0.8992
624	BSBcDG	claoeu	outcome	WISP2	Inverse variance weighted	4	-0.0348484	0.0331529	0.293195	-0.0998281	0.0301314	0.965752	0.904993	1.03059	0.843164
632	Bu7xU3	claoeu	outcome	kallikrein 10	Inverse variance weighted	7	-0.0100382	0.0186893	0.59119	-0.0466692	0.0265927	0.990012	0.954403	1.02695	0.926383
636	bUXh92	claoeu	outcome	HMHA1	Inverse variance weighted	2	0.199975	0.0732025	0.00629889	0.0564979	0.343452	1.22137	1.05812	1.40981	0.230755
638	bxAFR1	claoeu	outcome	PLXB2	Inverse variance weighted	2	0.0258712	0.068829	0.707008	-0.109034	0.160776	1.02621	0.8967	1.17442	0.970037
645	Bz6Yfs	claoeu	outcome	PSP	Inverse variance weighted	3	-0.0685627	0.0367285	0.0619369	-0.14055	0.00342504	0.933735	0.86888	1.00343	0.524624
651	bZTGcq	claoeu	outcome	ACP5	Inverse variance weighted	3	0.0244248	0.0392984	0.534257	-0.0526001	0.10145	1.02473	0.948759	1.10677	0.909812
656	c0jebY	claoeu	outcome	sFRP-3	Inverse variance weighted	5	0.0382719	0.0211954	0.0709698	-0.00327107	0.0798148	1.03901	0.996734	1.08309	0.552314
662	c4GhOI	claoeu	outcome	AMPE	Inverse variance weighted	3	-0.0260224	0.0256022	0.309433	-0.0762027	0.0241579	0.974313	0.926628	1.02445	0.843164
667	C5iJJ6	claoeu	outcome	MANEA	Inverse variance weighted	3	0.0253739	0.0468925	0.588434	-0.0665355	0.117283	1.0257	0.93563	1.12444	0.926383
672	c5IuHG	claoeu	outcome	TKN1	Inverse variance weighted	4	-0.0135188	0.0626916	0.829268	-0.136394	0.109357	0.986572	0.872499	1.11556	0.971658
675	c67Pkh	claoeu	outcome	Transferrin	Inverse variance weighted	2	0.0345832	0.204046	0.865413	-0.365347	0.434513	1.03519	0.693956	1.54421	0.981794
678	C8J3Aa	claoeu	outcome	FGFR-3	Inverse variance weighted	4	-0.00455711	0.0707909	0.948672	-0.143307	0.134193	0.995453	0.866488	1.14361	0.990763
682	cAcV1L	claoeu	outcome	TFF1	Inverse variance weighted	2	-0.0440885	0.0339304	0.193813	-0.110592	0.022415	0.956869	0.895304	1.02267	0.783794
685	cBltiw	claoeu	outcome	Macrophage mannose receptor	Inverse variance weighted	2	0.0275752	0.0261407	0.291481	-0.0236605	0.078811	1.02796	0.976617	1.082	0.843164
686	CcbrYg	claoeu	outcome	PCOC1	Inverse variance weighted	2	0.121932	0.0611659	0.0462102	0.0020471	0.241818	1.12968	1.00205	1.27356	0.471436
689	CCcwaK	claoeu	outcome	L-VEGF165	Inverse variance weighted	5	-0.0111261	0.0216317	0.607012	-0.0535243	0.031272	0.988936	0.947883	1.03177	0.929391
694	CcEqFU	claoeu	outcome	VEGF121	Inverse variance weighted	4	-0.00958752	0.0273272	0.725708	-0.0631489	0.0439739	0.990458	0.938804	1.04496	0.971658
697	Cdcsxi	claoeu	outcome	GNPI1	Inverse variance weighted	2	0.400458	0.148059	0.00683602	0.110263	0.690653	1.49251	1.11657	1.99502	0.23782
701	cEPTLm	claoeu	outcome	Contactin-5	Inverse variance weighted	3	-0.00671584	0.0637761	0.916135	-0.131717	0.118285	0.993307	0.876589	1.12557	0.985701
706	CetDB2	claoeu	outcome	SAA2	Inverse variance weighted	5	-0.00750972	0.0249169	0.763117	-0.0563468	0.0413274	0.992518	0.945211	1.04219	0.971658
712	Chlygr	claoeu	outcome	MYOC	Inverse variance weighted	2	0.00823342	0.0280042	0.768753	-0.0466549	0.0631217	1.00827	0.954417	1.06516	0.971658
718	cIE6gm	claoeu	outcome	ASAH2	Inverse variance weighted	5	-0.0115217	0.0239583	0.630584	-0.05848	0.0354366	0.988544	0.943197	1.03607	0.945247
727	clBDyg	claoeu	outcome	SVEP1	Inverse variance weighted	5	0.0272735	0.0346075	0.430649	-0.0405571	0.0951041	1.02765	0.960254	1.09977	0.87326
733	CN4HgL	claoeu	outcome	PLXC1	Inverse variance weighted	6	0.0236287	0.0171891	0.169246	-0.010062	0.0573194	1.02391	0.989988	1.05899	0.739243
740	CQYajI	claoeu	outcome	GT251	Inverse variance weighted	2	0.0558444	0.0739791	0.450328	-0.0891546	0.200844	1.05743	0.914704	1.22243	0.88302
741	cS7pWL	claoeu	outcome	CO1A1	Inverse variance weighted	2	-0.105583	0.273338	0.699295	-0.641325	0.430159	0.8998	0.526594	1.5375	0.96995
743	CSntvl	claoeu	outcome	H6ST1	Inverse variance weighted	2	-0.0306516	0.0585598	0.600679	-0.145429	0.0841255	0.969813	0.864651	1.08777	0.927255
749	Cwd9dF	claoeu	outcome	F151A	Inverse variance weighted	2	0.0514845	0.0641061	0.421909	-0.0741635	0.177132	1.05283	0.92852	1.19379	0.87326
752	CWU2nt	claoeu	outcome	LG3BP	Inverse variance weighted	3	-0.0656781	0.0599309	0.273124	-0.183143	0.0517864	0.936432	0.832649	1.05315	0.822108
756	CXXWMh	claoeu	outcome	Endostatin	Inverse variance weighted	2	0.13784	0.0978898	0.159098	-0.0540241	0.329704	1.14779	0.947409	1.39056	0.727749
763	D9APwO	claoeu	outcome	MAPK2	Inverse variance weighted	2	0.0608797	0.0596146	0.307149	-0.0559648	0.177724	1.06277	0.945572	1.1945	0.843164
765	d9MfPi	claoeu	outcome	RSPO1	Inverse variance weighted	2	-0.0273994	0.0639346	0.668248	-0.152711	0.0979124	0.972973	0.858378	1.10287	0.964178
768	d9prE6	claoeu	outcome	IGLO5	Inverse variance weighted	3	0.0123923	0.0629892	0.844033	-0.111066	0.135851	1.01247	0.894879	1.14551	0.977896
773	dcfLgy	claoeu	outcome	CBPZ	Inverse variance weighted	2	-0.0938817	0.306419	0.759312	-0.694462	0.506699	0.91039	0.499343	1.6598	0.971658
777	DcpN9a	claoeu	outcome	NB5R2	Inverse variance weighted	3	-0.0589066	0.0594134	0.321457	-0.175357	0.0575438	0.942795	0.839157	1.05923	0.843164
782	DDT15B	claoeu	outcome	CBPA4	Inverse variance weighted	2	0.0119351	0.0116541	0.30578	-0.0109068	0.0347771	1.01201	0.989152	1.03539	0.843164
785	DeVVkH	claoeu	outcome	ECM1	Inverse variance weighted	2	-0.00207454	0.0173278	0.904702	-0.036037	0.0318879	0.997928	0.964605	1.0324	0.982547
790	DFifIe	claoeu	outcome	PSP-94	Inverse variance weighted	3	0.0232903	0.0106088	0.0281364	0.00249708	0.0440835	1.02356	1.0025	1.04507	0.409608
795	dFSUnF	claoeu	outcome	PCOC2	Inverse variance weighted	5	-0.0736019	0.0425247	0.0834867	-0.15695	0.00974648	0.929041	0.854747	1.00979	0.584223
802	dGwO5f	claoeu	outcome	ISK2	Inverse variance weighted	4	-0.00309284	0.0345478	0.928666	-0.0708066	0.0646209	0.996912	0.931642	1.06675	0.985701
809	DiK9SQ	claoeu	outcome	HPT	Inverse variance weighted	5	-0.0121127	0.0211756	0.567312	-0.0536169	0.0293914	0.98796	0.947795	1.02983	0.919457
812	djaF7j	claoeu	outcome	LRP11	Inverse variance weighted	2	-0.0266929	0.0271597	0.3257	-0.079926	0.0265402	0.97366	0.923185	1.0269	0.846005
815	dKJPrm	claoeu	outcome	CD177	Inverse variance weighted	13	0.0148642	0.0130354	0.254164	-0.0106852	0.0404135	1.01498	0.989372	1.04124	0.805561
818	DkUTRu	claoeu	outcome	Fas, soluble	Inverse variance weighted	2	-0.0379624	0.065255	0.560732	-0.165862	0.0899374	0.962749	0.847163	1.09411	0.917451
819	dL5buv	claoeu	outcome	CAN2	Inverse variance weighted	2	-0.00134916	0.0470761	0.977136	-0.0936182	0.0909199	0.998652	0.91063	1.09518	0.995161
820	dLBjiZ	claoeu	outcome	prosaposin	Inverse variance weighted	2	-0.0508919	0.0448324	0.256309	-0.138763	0.0369796	0.950381	0.870434	1.03767	0.805561
823	DLInOc	claoeu	outcome	LBP	Inverse variance weighted	3	0.0177426	0.0139236	0.202562	-0.00954758	0.0450328	1.0179	0.990498	1.04606	0.789367
827	DMSx4b	claoeu	outcome	GNMT	Inverse variance weighted	2	-0.064718	0.0450617	0.150943	-0.153039	0.023603	0.937332	0.858096	1.02388	0.71715
828	doo44i	claoeu	outcome	OX2G	Inverse variance weighted	2	-0.12196	0.0948921	0.198704	-0.307949	0.0640283	0.885184	0.734953	1.06612	0.789367
831	doUM67	claoeu	outcome	NCAM-120	Inverse variance weighted	4	-0.063401	0.0451464	0.160217	-0.151888	0.0250859	0.938567	0.859085	1.0254	0.727749
837	DPvxId	claoeu	outcome	PLCG2	Inverse variance weighted	4	-0.00797971	0.103795	0.93872	-0.211419	0.195459	0.992052	0.809435	1.21587	0.987856
841	DtuoAW	claoeu	outcome	IFN-a, b R1	Inverse variance weighted	2	0.0415602	0.0211876	0.0498167	3.25145e-05	0.0830878	1.04244	1.00003	1.08664	0.48274
843	DuCxgG	claoeu	outcome	TPST1	Inverse variance weighted	2	-0.00665591	0.0477891	0.889231	-0.100323	0.0870108	0.993366	0.904546	1.09091	0.982547
851	DwmEJ2	claoeu	outcome	Lumican	Inverse variance weighted	4	0.131792	0.0677116	0.05161	-0.000922719	0.264507	1.14087	0.999078	1.30279	0.487536
856	dX5uwq	claoeu	outcome	FCRL4	Inverse variance weighted	6	0.0113038	0.0102525	0.270224	-0.00879101	0.0313987	1.01137	0.991248	1.0319	0.816652
860	dxT9JS	claoeu	outcome	EDIL3	Inverse variance weighted	2	-0.0169116	0.346184	0.961038	-0.695432	0.661609	0.983231	0.498859	1.93791	0.992133
865	dYmRUY	claoeu	outcome	SREC-I	Inverse variance weighted	4	-0.0165372	0.0218034	0.44817	-0.0592718	0.0261974	0.983599	0.942451	1.02654	0.88302
869	e2DOzJ	claoeu	outcome	TGM3	Inverse variance weighted	2	-0.0149703	0.0313862	0.633382	-0.0764873	0.0465466	0.985141	0.926365	1.04765	0.945679
875	e9H0iB	claoeu	outcome	Complement receptor type 2	Inverse variance weighted	3	0.0501636	0.066442	0.45025	-0.0800628	0.18039	1.05144	0.923058	1.19768	0.88302
880	EAzOiI	claoeu	outcome	6Ckine	Inverse variance weighted	2	0.00892373	0.0784194	0.9094	-0.144778	0.162626	1.00896	0.865214	1.1766	0.983888
881	eDWHwS	claoeu	outcome	ASF1A	Inverse variance weighted	2	0.224642	0.142424	0.114731	-0.0545083	0.503793	1.25188	0.946951	1.65499	0.647841
882	EFljfK	claoeu	outcome	CLC1B	Inverse variance weighted	2	-0.118393	0.100591	0.239209	-0.315552	0.0787664	0.888347	0.729386	1.08195	0.795187
884	Egen0I	claoeu	outcome	Neuropeptide W	Inverse variance weighted	2	0.00177718	0.0233895	0.939434	-0.0440662	0.0476205	1.00178	0.956891	1.04877	0.987856
886	eHNw0L	claoeu	outcome	sL-Selectin	Inverse variance weighted	2	0.0241619	0.0314434	0.442234	-0.0374671	0.085791	1.02446	0.963226	1.08958	0.879782
890	eiIhkz	claoeu	outcome	ARTS1	Inverse variance weighted	5	-0.0109383	0.0141359	0.439049	-0.0386446	0.016768	0.989121	0.962093	1.01691	0.879269
896	EKvj8n	claoeu	outcome	PAP1	Inverse variance weighted	6	-0.0369804	0.0448341	0.40947	-0.124855	0.0508945	0.963695	0.882625	1.05221	0.871138
899	eLiuVC	claoeu	outcome	DR6	Inverse variance weighted	2	-0.0336634	0.121786	0.78223	-0.272364	0.205037	0.966897	0.761577	1.22757	0.971658
900	eO0aQj	claoeu	outcome	Secretoglobin family 3A member 1	Inverse variance weighted	2	0.0947307	0.0771604	0.219555	-0.0565037	0.245965	1.09936	0.945063	1.27885	0.789733
904	EOKulw	claoeu	outcome	XXLT1	Inverse variance weighted	4	-0.00859145	0.0407219	0.832904	-0.0884064	0.0712235	0.991445	0.915389	1.07382	0.971658
909	ErT45E	claoeu	outcome	FAM3B	Inverse variance weighted	5	0.0743075	0.0358364	0.038124	0.00406812	0.144547	1.07714	1.00408	1.15552	0.437116
912	EsfrjX	claoeu	outcome	ISK6	Inverse variance weighted	2	-0.0362329	0.0198625	0.0681234	-0.0751634	0.00269752	0.964416	0.927592	1.0027	0.538533
917	eUeiD8	claoeu	outcome	COCH	Inverse variance weighted	3	-0.103292	0.0524279	0.0488194	-0.20605	-0.000532937	0.901864	0.813792	0.999467	0.47926
922	EypKOd	claoeu	outcome	ISOC1	Inverse variance weighted	2	0.0459771	0.0643349	0.474824	-0.0801193	0.172073	1.04705	0.923006	1.18777	0.892497
925	eyRCv5	claoeu	outcome	DKK3	Inverse variance weighted	4	-0.0208425	0.0302339	0.490588	-0.0801009	0.038416	0.979373	0.923023	1.03916	0.897613
930	eYWX90	claoeu	outcome	C1QC	Inverse variance weighted	6	-0.00352896	0.020758	0.865007	-0.0442147	0.0371568	0.996477	0.956748	1.03786	0.981794
937	f4NoYa	claoeu	outcome	Holo-TC I	Inverse variance weighted	3	0.00135306	0.0196633	0.94514	-0.0371869	0.0398931	1.00135	0.963496	1.0407	0.989958
940	F5OjrN	claoeu	outcome	NPTX1	Inverse variance weighted	2	0.0272021	0.0500165	0.586536	-0.0708303	0.125235	1.02758	0.93162	1.13341	0.926369
945	F8j38q	claoeu	outcome	PKHA1	Inverse variance weighted	3	-0.0776575	0.0349466	0.0262711	-0.146153	-0.0091623	0.925281	0.864026	0.99088	0.409608
948	F8Tbsg	claoeu	outcome	Epithelial cell kinase	Inverse variance weighted	2	-0.0341678	0.0726298	0.638043	-0.176522	0.108187	0.966409	0.83818	1.11426	0.947814
951	fA8rbF	claoeu	outcome	GI24	Inverse variance weighted	2	0.0557164	0.0665179	0.402247	-0.0746587	0.186091	1.0573	0.92806	1.20453	0.865829
956	fbfM9H	claoeu	outcome	FUT10	Inverse variance weighted	3	-0.0121744	0.0135899	0.370335	-0.0388106	0.0144617	0.987899	0.961933	1.01457	0.850892
966	FeISKa	claoeu	outcome	GFRAL	Inverse variance weighted	5	0.0805323	0.0781717	0.302917	-0.0726842	0.233749	1.08386	0.929894	1.26333	0.843164
975	FH2ocq	claoeu	outcome	KLOTB	Inverse variance weighted	4	0.00396237	0.0322339	0.902166	-0.059216	0.0671408	1.00397	0.942503	1.06945	0.982547
982	FkbsAb	claoeu	outcome	IGDC4	Inverse variance weighted	4	0.0136672	0.0601335	0.820205	-0.104194	0.131529	1.01376	0.90105	1.14057	0.971658
987	fL1vq0	claoeu	outcome	Proteinase-3	Inverse variance weighted	3	-0.00187579	0.0216341	0.930906	-0.0442786	0.040527	0.998126	0.956687	1.04136	0.985701
992	FnPmIe	claoeu	outcome	LIRA4	Inverse variance weighted	5	-0.0215343	0.0358939	0.548545	-0.0918863	0.0488178	0.978696	0.912209	1.05003	0.916627
995	fnSlqU	claoeu	outcome	MFAP4	Inverse variance weighted	2	0.0124633	0.0499475	0.802953	-0.0854338	0.11036	1.01254	0.918114	1.11668	0.971658
999	fOf27a	claoeu	outcome	SCGF-beta	Inverse variance weighted	4	0.0488778	0.0317789	0.124034	-0.0134088	0.111164	1.05009	0.986681	1.11758	0.667738
1005	FpJyS7	claoeu	outcome	DERM	Inverse variance weighted	4	-0.0217075	0.0348217	0.533027	-0.089958	0.0465429	0.978526	0.91397	1.04764	0.90978
1010	fpScfp	claoeu	outcome	CD48	Inverse variance weighted	3	-0.0247802	0.0408811	0.544414	-0.104907	0.0553469	0.975524	0.900408	1.05691	0.916627
1014	FqeFHq	claoeu	outcome	IL-16	Inverse variance weighted	2	0.0439893	0.0328732	0.180846	-0.020442	0.108421	1.04497	0.979765	1.11452	0.748864
1024	Fzgmds	claoeu	outcome	Cystatin-S	Inverse variance weighted	2	-0.0187441	0.0439053	0.669438	-0.104799	0.0673104	0.981431	0.900506	1.06963	0.96421
1026	fzXGD4	claoeu	outcome	PTN	Inverse variance weighted	2	-0.0351425	0.0520443	0.499522	-0.137149	0.0668643	0.965468	0.87184	1.06915	0.897613
1027	g4BWhE	claoeu	outcome	Carbohydrate sulfotransferase 9	Inverse variance weighted	2	0.00644973	0.0435587	0.882288	-0.0789254	0.0918249	1.00647	0.924109	1.09617	0.982547
1029	g7EuF3	claoeu	outcome	Cripto	Inverse variance weighted	2	0.101532	0.0623669	0.10353	-0.0207074	0.223771	1.10686	0.979506	1.25078	0.634705
1030	G7KZKM	claoeu	outcome	NPS-PLA2	Inverse variance weighted	2	0.0345882	0.0148247	0.0196404	0.0055318	0.0636446	1.03519	1.00555	1.06571	0.388157
1034	g9iLFe	claoeu	outcome	AMD	Inverse variance weighted	5	0.00385392	0.0152946	0.801057	-0.0261235	0.0338313	1.00386	0.974215	1.03441	0.971658
1040	GbU9yu	claoeu	outcome	KSYK	Inverse variance weighted	2	0.0183892	0.106872	0.863385	-0.19108	0.227859	1.01856	0.826066	1.25591	0.981794
1041	Gc0i3V	claoeu	outcome	LIPR1	Inverse variance weighted	2	0.0774025	0.061141	0.205525	-0.0424339	0.197239	1.08048	0.958454	1.21804	0.789733
1045	GdHHme	claoeu	outcome	AMY2B	Inverse variance weighted	3	0.0208639	0.0992471	0.833495	-0.173661	0.215388	1.02108	0.840582	1.24034	0.971658
1051	gdxrXO	claoeu	outcome	PIP	Inverse variance weighted	4	0.00169485	0.0180435	0.925164	-0.0336705	0.0370602	1.0017	0.96689	1.03776	0.985701
1056	gdYyt4	claoeu	outcome	CYTT	Inverse variance weighted	3	0.0177864	0.0276343	0.519811	-0.0363768	0.0719497	1.01795	0.964277	1.0746	0.907198
1061	GehcWZ	claoeu	outcome	WFDC1	Inverse variance weighted	4	-0.00988117	0.033349	0.767004	-0.0752452	0.0554828	0.990167	0.927516	1.05705	0.971658
1066	GfWihI	claoeu	outcome	RNAS6	Inverse variance weighted	2	-0.106076	0.0984109	0.281083	-0.298961	0.0868093	0.899356	0.741588	1.09069	0.832716
1069	GgbqPI	claoeu	outcome	ADIPOQ	Inverse variance weighted	5	0.0290408	0.0405601	0.473995	-0.0504569	0.108538	1.02947	0.950795	1.11465	0.892497
1072	GhBaD4	claoeu	outcome	I5P2	Inverse variance weighted	2	0.183011	0.0795714	0.0214506	0.0270509	0.338971	1.20083	1.02742	1.4035	0.39742
1073	gHSYsn	claoeu	outcome	RNAS4	Inverse variance weighted	2	0.00508416	0.0314763	0.871681	-0.0566093	0.0667777	1.0051	0.944963	1.06906	0.982547
1076	GhYcIs	claoeu	outcome	ALPPL2	Inverse variance weighted	3	-0.0318129	0.0537715	0.554098	-0.137205	0.0735793	0.968688	0.871791	1.07635	0.916627
1081	Gi0ZBa	claoeu	outcome	STAR5	Inverse variance weighted	3	-0.167547	0.0411037	4.57795e-05	-0.24811	-0.0869833	0.845737	0.780274	0.916692	0.0085951
1085	Gip1iw	claoeu	outcome	SPARCL1	Inverse variance weighted	2	-0.0283759	0.0187358	0.129892	-0.065098	0.00834628	0.972023	0.936976	1.00838	0.679467
1091	GniNoQ	claoeu	outcome	ENPP7	Inverse variance weighted	3	0.0139873	0.0114066	0.220107	-0.00836968	0.0363443	1.01409	0.991665	1.03701	0.789733
1094	gO5C4E	claoeu	outcome	TARC	Inverse variance weighted	2	-0.0734532	0.0762909	0.335646	-0.222983	0.076077	0.92918	0.800128	1.07905	0.846005
1098	grJvBA	claoeu	outcome	FHR1	Inverse variance weighted	2	0.0529872	0.0484701	0.274309	-0.0420141	0.147988	1.05442	0.958856	1.1595	0.82298
1103	gSIFSb	claoeu	outcome	AMY1A	Inverse variance weighted	3	-0.0146469	0.0510272	0.774081	-0.11466	0.0853664	0.98546	0.891669	1.08912	0.971658
1106	GsJV3m	claoeu	outcome	B7-H1	Inverse variance weighted	2	-0.0342916	0.0843745	0.684433	-0.199666	0.131082	0.96629	0.819005	1.14006	0.968002
1107	GUugUe	claoeu	outcome	CREG1	Inverse variance weighted	2	0.0556238	0.0692148	0.421605	-0.0800373	0.191285	1.0572	0.923082	1.2108	0.87326
1112	gw17eb	claoeu	outcome	FJX1	Inverse variance weighted	5	-0.0146969	0.0427814	0.731196	-0.0985485	0.0691547	0.985411	0.906152	1.0716	0.971658
1119	gyEdY6	claoeu	outcome	Nogo Receptor	Inverse variance weighted	5	-0.0664934	0.0320069	0.0377584	-0.129227	-0.00375979	0.935669	0.878774	0.996247	0.437116
1124	GYGKYc	claoeu	outcome	Semaphorin 3E	Inverse variance weighted	4	0.00983164	0.0142446	0.490068	-0.0180878	0.0377511	1.00988	0.982075	1.03847	0.897613
1127	GZM6Tw	claoeu	outcome	NAD(P)H dehydrogenase	Inverse variance weighted	2	-0.0198672	0.0147341	0.177535	-0.0487461	0.00901164	0.980329	0.952423	1.00905	0.748736
1131	h5PDKH	claoeu	outcome	Trefoil factor 2	Inverse variance weighted	2	0.0285832	0.128766	0.824331	-0.223798	0.280964	1.029	0.799477	1.32441	0.971658
1134	H5zAgV	claoeu	outcome	HBD-1	Inverse variance weighted	3	-0.0671447	0.0491119	0.171569	-0.163404	0.0291146	0.93506	0.849248	1.02954	0.739243
1140	HAwrx1	claoeu	outcome	FCN2	Inverse variance weighted	2	0.012162	0.022948	0.596125	-0.032816	0.0571401	1.01224	0.967717	1.0588	0.927255
1145	hBUEuX	claoeu	outcome	CNTFR alpha	Inverse variance weighted	3	0.0418572	0.0374142	0.263246	-0.0314746	0.115189	1.04275	0.969016	1.12209	0.805561
1148	hc6Bto	claoeu	outcome	G6PE	Inverse variance weighted	2	-0.240563	0.21095	0.254129	-0.654024	0.172899	0.786185	0.519949	1.18875	0.805561
1151	Hcok0f	claoeu	outcome	CRNN	Inverse variance weighted	3	-0.180414	0.0716428	0.0117943	-0.320834	-0.0399938	0.834925	0.725544	0.960795	0.295252
1159	HfEol9	claoeu	outcome	VWA1	Inverse variance weighted	3	-0.018191	0.0407314	0.655159	-0.0980246	0.0616427	0.981974	0.906627	1.06358	0.959111
1167	HgMa7C	claoeu	outcome	ITIH3	Inverse variance weighted	3	0.00657371	0.0345272	0.849002	-0.0610995	0.0742469	1.0066	0.94073	1.07707	0.978671
1170	HgRpcW	claoeu	outcome	DLK1	Inverse variance weighted	2	0.0969218	0.0654634	0.138727	-0.0313864	0.22523	1.10177	0.969101	1.25261	0.694558
1173	hHZtOS	claoeu	outcome	TIMP-4	Inverse variance weighted	3	-0.0870542	0.0274666	0.00152725	-0.140889	-0.0332196	0.916627	0.868586	0.967326	0.0955805
1176	hI7vHa	claoeu	outcome	Cathepsin D	Inverse variance weighted	2	0.0494745	0.0587895	0.400038	-0.0657529	0.164702	1.05072	0.936362	1.17904	0.864542
1177	hIDt6n	claoeu	outcome	ADAM22	Inverse variance weighted	2	0.010573	0.050409	0.833866	-0.0882285	0.109375	1.01063	0.915552	1.11558	0.971658
1182	HLpJNq	claoeu	outcome	a1-Antitrypsin	Inverse variance weighted	4	-0.140836	0.0344874	4.43243e-05	-0.208431	-0.0732408	0.868632	0.811857	0.929377	0.0085951
1185	HMKJTo	claoeu	outcome	Midkine	Inverse variance weighted	2	0.0365014	0.133622	0.784724	-0.225398	0.298401	1.03718	0.798198	1.3477	0.971658
1189	HQUMRL	claoeu	outcome	PSG3	Inverse variance weighted	3	0.0256127	0.0632987	0.685747	-0.0984528	0.149678	1.02594	0.906238	1.16146	0.968123
1199	HSGoXj	claoeu	outcome	Lefty-A	Inverse variance weighted	3	0.0104713	0.0159993	0.512799	-0.0208874	0.0418301	1.01053	0.979329	1.04272	0.904019
1207	HV5yUc	claoeu	outcome	CATO	Inverse variance weighted	3	-0.0819489	0.0660046	0.214398	-0.211318	0.0474203	0.921319	0.809517	1.04856	0.789733
1212	HvLN39	claoeu	outcome	PEDF	Inverse variance weighted	3	0.00223007	0.0355031	0.949915	-0.0673561	0.0718162	1.00223	0.934862	1.07446	0.990763
1218	hwHCuU	claoeu	outcome	Glypican 1	Inverse variance weighted	3	0.0102289	0.0291284	0.725465	-0.0468628	0.0673205	1.01028	0.954218	1.06964	0.971658
1225	hzh1oL	claoeu	outcome	VEGF sR2	Inverse variance weighted	4	0.0510253	0.0273585	0.0621724	-0.0025973	0.104648	1.05235	0.997406	1.11032	0.524624
1229	I03tlE	claoeu	outcome	LECT2	Inverse variance weighted	2	0.015362	0.0183692	0.402992	-0.0206417	0.0513657	1.01548	0.97957	1.05271	0.865829
1230	i1gJUr	claoeu	outcome	CHKB	Inverse variance weighted	2	-0.096009	0.102782	0.350253	-0.297463	0.105445	0.908456	0.7427	1.1112	0.849126
1233	I2r7GY	claoeu	outcome	TNF sR-II	Inverse variance weighted	3	-0.11539	0.0822305	0.160544	-0.276561	0.0457823	0.891019	0.758387	1.04685	0.727749
1238	i4Kzms	claoeu	outcome	Siglec-6	Inverse variance weighted	4	-0.00995745	0.0439529	0.820775	-0.0961052	0.0761903	0.990092	0.908368	1.07917	0.971658
1244	i7Oxpr	claoeu	outcome	PARC	Inverse variance weighted	4	-0.00675494	0.0198019	0.733008	-0.0455666	0.0320567	0.993268	0.955456	1.03258	0.971658
1248	ibjdcB	claoeu	outcome	Collagen alpha-3(VI)	Inverse variance weighted	2	0.0705186	0.087468	0.420115	-0.100919	0.241956	1.07306	0.904007	1.27374	0.87326
1252	IC0FzS	claoeu	outcome	Contactin-4	Inverse variance weighted	9	0.00246509	0.0331304	0.940688	-0.0624705	0.0674006	1.00247	0.939441	1.06972	0.987856
1255	icNZWA	claoeu	outcome	TWSG1	Inverse variance weighted	2	0.072971	0.0805895	0.365219	-0.0849845	0.230926	1.0757	0.918527	1.25977	0.850892
1259	id2TJd	claoeu	outcome	APOE	Inverse variance weighted	2	0.0745276	0.0949864	0.43268	-0.111646	0.260701	1.07738	0.894361	1.29784	0.874677
1266	IhLVu2	claoeu	outcome	SIA10	Inverse variance weighted	3	-0.0290038	0.0606575	0.632539	-0.147892	0.089885	0.971413	0.862524	1.09405	0.945679
1270	IhyRDL	claoeu	outcome	ARF4	Inverse variance weighted	2	0.209141	0.113902	0.0663371	-0.0141081	0.432389	1.23262	0.985991	1.54093	0.533451
1277	IoygUq	claoeu	outcome	LY75	Inverse variance weighted	4	-0.00376434	0.0267516	0.888095	-0.0561974	0.0486687	0.996243	0.945352	1.04987	0.982547
1283	IPnCH6	claoeu	outcome	CNDP1	Inverse variance weighted	5	0.0562035	0.0304925	0.0653014	-0.00356185	0.115969	1.05781	0.996444	1.12296	0.533451
1286	ipSj2c	claoeu	outcome	ADAMTS13	Inverse variance weighted	2	-0.0136067	0.0186614	0.465917	-0.0501831	0.0229696	0.986485	0.951055	1.02324	0.892497
1291	iS3iSB	claoeu	outcome	Siglec-7	Inverse variance weighted	4	-0.053848	0.0537373	0.316315	-0.159173	0.0514772	0.947576	0.852849	1.05283	0.843164
1296	ISNp3x	claoeu	outcome	Collectin Kidney 1	Inverse variance weighted	4	0.0171284	0.0123143	0.164246	-0.00700772	0.0412645	1.01728	0.993017	1.04213	0.734221
1301	IUEyJw	claoeu	outcome	LYVE1	Inverse variance weighted	3	-0.107789	0.0525968	0.0404281	-0.210879	-0.00469943	0.897817	0.809872	0.995312	0.4498
1306	iuOq28	claoeu	outcome	Quinone reductase 2	Inverse variance weighted	4	0.0155258	0.0244036	0.524639	-0.0323052	0.0633569	1.01565	0.968211	1.06541	0.907198
1309	IwE8hQ	claoeu	outcome	Marapsin	Inverse variance weighted	2	-0.0832781	0.0494022	0.0918504	-0.180106	0.0135502	0.920095	0.835181	1.01364	0.604101
1311	iX5Drm	claoeu	outcome	VWF	Inverse variance weighted	2	-0.0430973	0.0807172	0.59339	-0.201303	0.115108	0.957818	0.817665	1.122	0.926383
1315	iy4It4	claoeu	outcome	PCSK7	Inverse variance weighted	3	0.0113345	0.0180346	0.529685	-0.0240133	0.0466824	1.0114	0.976273	1.04779	0.907198
1318	iY9GFU	claoeu	outcome	PYGL	Inverse variance weighted	2	0.0765443	0.127673	0.548818	-0.173695	0.326784	1.07955	0.840553	1.3865	0.916627
1319	j0oH3F	claoeu	outcome	C5	Inverse variance weighted	2	0.131003	0.0470123	0.00532685	0.0388591	0.223147	1.13997	1.03962	1.25	0.222248
1323	J4YbzT	claoeu	outcome	Factor D	Inverse variance weighted	4	0.0323297	0.126163	0.797756	-0.214951	0.27961	1.03286	0.806581	1.32261	0.971658
1328	j4yDb5	claoeu	outcome	GSTM3-3	Inverse variance weighted	4	-0.0290654	0.086495	0.736844	-0.198596	0.140465	0.971353	0.819881	1.15081	0.971658
1331	J78J06	claoeu	outcome	FSTL4	Inverse variance weighted	2	-0.275853	0.18912	0.144673	-0.646529	0.0948235	0.758925	0.523861	1.09946	0.705788
1334	j7Ajq3	claoeu	outcome	BDH2	Inverse variance weighted	3	0.0589492	0.0586208	0.314606	-0.0559475	0.173846	1.06072	0.945589	1.18987	0.843164
1338	J8GuSL	claoeu	outcome	IGFALS	Inverse variance weighted	2	0.125913	0.0612652	0.0398588	0.00583301	0.245993	1.13418	1.00585	1.27889	0.4498
1345	jEySN9	claoeu	outcome	UNC5H3	Inverse variance weighted	3	0.0443493	0.0618701	0.473489	-0.076916	0.165615	1.04535	0.925968	1.18012	0.892497
1350	JGJkh0	claoeu	outcome	Holo-TC II	Inverse variance weighted	4	-0.000122737	0.0246415	0.996026	-0.04842	0.0481746	0.999877	0.952734	1.04935	0.999054
1357	jId6Ls	claoeu	outcome	CRLD2	Inverse variance weighted	4	-0.0139599	0.0515639	0.786598	-0.115025	0.0871052	0.986137	0.891344	1.09101	0.971658
1360	JKAuZ5	claoeu	outcome	IL27B	Inverse variance weighted	2	-0.0067589	0.0191753	0.724479	-0.0443426	0.0308248	0.993264	0.956626	1.0313	0.971658
1364	JmmdE3	claoeu	outcome	IL-10 Rb	Inverse variance weighted	2	0.00387841	0.115593	0.973234	-0.222685	0.230441	1.00389	0.800367	1.25916	0.994464
1367	Jnfna2	claoeu	outcome	CHSTB	Inverse variance weighted	3	-0.0359065	0.03217	0.264358	-0.0989597	0.0271467	0.96473	0.905779	1.02752	0.805561
1372	jPr8PC	claoeu	outcome	PTHrP	Inverse variance weighted	2	0.0001001	0.0844469	0.999054	-0.165416	0.165616	1.0001	0.847541	1.18012	0.999054
1376	jQKcY3	claoeu	outcome	MCP-2	Inverse variance weighted	3	0.000955332	0.0118966	0.935997	-0.0223621	0.0242727	1.00096	0.977886	1.02457	0.987266
1383	Jr1B4m	claoeu	outcome	CBPM	Inverse variance weighted	3	0.0737038	0.0817968	0.367557	-0.086618	0.234026	1.07649	0.917027	1.26368	0.850892
1389	jTAWhW	claoeu	outcome	TPSB2	Inverse variance weighted	3	-0.0490073	0.0273746	0.0734146	-0.102662	0.00464699	0.952174	0.902432	1.00466	0.562595
1393	JtPjA3	claoeu	outcome	ENPP6	Inverse variance weighted	2	0.0604133	0.139827	0.6657	-0.213648	0.334474	1.06228	0.807633	1.39721	0.9622
1395	jvwspp	claoeu	outcome	ATX3	Inverse variance weighted	2	0.0394987	0.040771	0.332648	-0.0404124	0.11941	1.04029	0.960393	1.12683	0.846005
1396	JvZsu5	claoeu	outcome	Prokineticin-2	Inverse variance weighted	2	-0.0465873	0.0197601	0.0183914	-0.0853172	-0.00785748	0.954481	0.918221	0.992173	0.373295
1399	Jw8XKl	claoeu	outcome	SLIK3	Inverse variance weighted	4	0.0370155	0.038223	0.332841	-0.0379017	0.111933	1.03771	0.962808	1.11844	0.846005
1404	k0JWOn	claoeu	outcome	SNX1	Inverse variance weighted	2	-0.262049	0.0707378	0.000211794	-0.400695	-0.123403	0.769473	0.669854	0.883907	0.0209416
1409	k4aYXL	claoeu	outcome	HBAZ	Inverse variance weighted	2	0.00346726	0.0223146	0.876521	-0.0402693	0.0472038	1.00347	0.960531	1.04834	0.982547
1414	K9I0nK	claoeu	outcome	FAIM1	Inverse variance weighted	3	-0.0458115	0.026531	0.0842191	-0.0978123	0.00618932	0.955222	0.906819	1.00621	0.584223
1419	KbdA3H	claoeu	outcome	TXD15	Inverse variance weighted	2	-0.0213972	0.0575824	0.710196	-0.134259	0.0914643	0.97883	0.874364	1.09578	0.971507
1420	KCBH3o	claoeu	outcome	IL-1Rrp2	Inverse variance weighted	2	0.0900711	0.0523475	0.0853167	-0.0125301	0.192672	1.09425	0.987548	1.21249	0.584223
1422	kg6mPu	claoeu	outcome	Endoglin	Inverse variance weighted	2	0.0464434	0.0649478	0.474555	-0.0808543	0.173741	1.04754	0.922328	1.18975	0.892497
1433	klx22M	claoeu	outcome	ADAMTSL2	Inverse variance weighted	3	-0.19523	0.213013	0.359396	-0.612736	0.222276	0.822645	0.541866	1.24892	0.849126
1438	KMrx7u	claoeu	outcome	BPI	Inverse variance weighted	4	-0.0124283	0.027092	0.646417	-0.0655287	0.040672	0.987649	0.936572	1.04151	0.950949
1441	kMuSId	claoeu	outcome	CXCL16, soluble	Inverse variance weighted	2	-0.0505086	0.0613522	0.410362	-0.170759	0.0697417	0.950746	0.843025	1.07223	0.871407
1445	kNWePe	claoeu	outcome	FLRT3	Inverse variance weighted	4	-0.0195593	0.020778	0.346527	-0.0602841	0.0211655	0.980631	0.941497	1.02139	0.849126
1450	kNyvCK	claoeu	outcome	Periostin	Inverse variance weighted	4	0.0782991	0.0519009	0.131395	-0.0234268	0.180025	1.08145	0.976846	1.19725	0.682334
1456	kqfg2A	claoeu	outcome	Sorbitol dehydrogenase	Inverse variance weighted	2	0.0166934	0.048792	0.73225	-0.0789389	0.112326	1.01683	0.924096	1.11888	0.971658
1461	KqR835	claoeu	outcome	PGFRL	Inverse variance weighted	3	0.0103086	0.0287205	0.719648	-0.0459835	0.0666007	1.01036	0.955058	1.06887	0.971658
1466	Kr18OC	claoeu	outcome	CPXM1	Inverse variance weighted	4	-0.0439748	0.0361791	0.224185	-0.114886	0.0269362	0.956978	0.891468	1.0273	0.789733
1470	KRdGZi	claoeu	outcome	MK12	Inverse variance weighted	2	-0.118034	0.0909017	0.194122	-0.296201	0.0601332	0.888666	0.743638	1.06198	0.783794
1473	KsFD0l	claoeu	outcome	SLIK5	Inverse variance weighted	4	0.012833	0.0725134	0.859529	-0.129293	0.154959	1.01292	0.878716	1.16761	0.980489
1476	ktkufM	claoeu	outcome	Carbonic anhydrase III	Inverse variance weighted	2	-0.0251814	0.0650356	0.698612	-0.152651	0.102288	0.975133	0.858429	1.1077	0.96995
1481	KvId2N	claoeu	outcome	PF4V	Inverse variance weighted	2	0.0286901	0.0339779	0.39846	-0.0379066	0.0952868	1.02911	0.962803	1.09997	0.864542
1485	KXm5Mk	claoeu	outcome	MDGA1	Inverse variance weighted	3	-0.00322106	0.00987317	0.74424	-0.0225725	0.0161303	0.996784	0.97768	1.01626	0.971658
1492	kZjytu	claoeu	outcome	sLeptin R	Inverse variance weighted	3	0.0103025	0.0265465	0.697947	-0.0417287	0.0623338	1.01036	0.95913	1.06432	0.96995
1498	l29y9F	claoeu	outcome	GGH	Inverse variance weighted	4	0.00769979	0.0251144	0.759156	-0.0415244	0.056924	1.00773	0.959326	1.05858	0.971658
1503	l2uE4c	claoeu	outcome	SP-D	Inverse variance weighted	3	0.0416002	0.0194543	0.0324875	0.00346987	0.0797305	1.04248	1.00348	1.083	0.413441
1506	l6bRST	claoeu	outcome	IL-2 sRb	Inverse variance weighted	2	-0.00618031	0.0917284	0.946282	-0.185968	0.173607	0.993839	0.8303	1.18959	0.990464
1509	L8oEAI	claoeu	outcome	CPNE1	Inverse variance weighted	2	-0.00740988	0.0222871	0.739532	-0.0510926	0.0362729	0.992618	0.950191	1.03694	0.971658
1513	l9MBuX	claoeu	outcome	SEM5A	Inverse variance weighted	3	0.0194107	0.0281704	0.490793	-0.0358032	0.0746246	1.0196	0.96483	1.07748	0.897613
1516	la5C3E	claoeu	outcome	CRDL2	Inverse variance weighted	2	0.0111454	0.0918887	0.90346	-0.168956	0.191247	1.01121	0.844546	1.21076	0.982547
1519	LAmCg4	claoeu	outcome	MA1A2	Inverse variance weighted	3	0.0332565	0.0457387	0.467166	-0.0563913	0.122904	1.03382	0.945169	1.13078	0.892497
1525	Lbcohm	claoeu	outcome	LPLC1	Inverse variance weighted	4	-0.0649948	0.0452469	0.150875	-0.153679	0.0236891	0.937072	0.857547	1.02397	0.71715
1530	lBvHWv	claoeu	outcome	IL-15 Ra	Inverse variance weighted	4	0.0105687	0.0180874	0.559008	-0.0248825	0.0460199	1.01062	0.975425	1.0471	0.916627
1534	LCrcnl	claoeu	outcome	ERBB1	Inverse variance weighted	2	-0.00787668	0.145624	0.956864	-0.2933	0.277546	0.992154	0.745799	1.31989	0.990763
1537	Lct3qx	claoeu	outcome	Chitotriosidase-1	Inverse variance weighted	4	-0.0578105	0.0269555	0.0319794	-0.110643	-0.00497782	0.943829	0.895258	0.995035	0.413441
1540	ldBmHK	claoeu	outcome	S100A16	Inverse variance weighted	2	-9.82861e-05	0.0522436	0.998499	-0.102496	0.102299	0.999902	0.902582	1.10771	0.999054
1543	LeiIfu	claoeu	outcome	FCG2B	Inverse variance weighted	3	-0.0689561	0.0203805	0.000715855	-0.108902	-0.0290103	0.933368	0.896818	0.971406	0.0565902
1549	lJpuFX	claoeu	outcome	STALP	Inverse variance weighted	2	-0.0753194	0.155573	0.628286	-0.380243	0.229605	0.927447	0.683695	1.2581	0.944041
1552	LjTfP8	claoeu	outcome	Carbonic Anhydrase VIII	Inverse variance weighted	3	-0.0274837	0.0236901	0.245994	-0.0739164	0.0189489	0.97289	0.928749	1.01913	0.803666
1556	LLkkLr	claoeu	outcome	Complement receptor type 1	Inverse variance weighted	2	-0.0421306	0.0710289	0.553082	-0.181347	0.097086	0.958745	0.834146	1.10196	0.916627
1559	LLtzz8	claoeu	outcome	Macrophage scavenger receptor	Inverse variance weighted	3	0.0437405	0.0278102	0.11576	-0.0107675	0.0982485	1.04471	0.98929	1.10324	0.651161
1567	Lp5Zeh	claoeu	outcome	EMIL3	Inverse variance weighted	3	0.00789432	0.0611674	0.897309	-0.111994	0.127782	1.00793	0.89405	1.13631	0.982547
1573	LPJHl4	claoeu	outcome	DCXR	Inverse variance weighted	2	0.183134	0.115995	0.114381	-0.044217	0.410484	1.20097	0.956746	1.50755	0.647841
1576	LpUhUm	claoeu	outcome	Elastase	Inverse variance weighted	4	0.0688677	0.0330554	0.0372149	0.00407899	0.133656	1.07129	1.00409	1.143	0.437116
1579	lq6HUf	claoeu	outcome	VASN	Inverse variance weighted	2	-0.106034	0.164864	0.520121	-0.429168	0.2171	0.899394	0.651051	1.24247	0.907198
1580	LQfVve	claoeu	outcome	GFRa-1	Inverse variance weighted	2	-0.0463055	0.0769212	0.547184	-0.197071	0.10446	0.95475	0.821132	1.11011	0.916627
1582	LR2Hlb	claoeu	outcome	KDEL2	Inverse variance weighted	2	0.0494754	0.0486622	0.309291	-0.0459025	0.144853	1.05072	0.955135	1.15587	0.843164
1584	lrOW2a	claoeu	outcome	C5a	Inverse variance weighted	2	-0.106675	0.102984	0.300274	-0.308524	0.0951729	0.898817	0.734531	1.09985	0.843164
1587	LruJe5	claoeu	outcome	DHB14	Inverse variance weighted	3	0.0100469	0.10952	0.926908	-0.204612	0.224706	1.0101	0.814964	1.25195	0.985701
1590	lSqn2q	claoeu	outcome	sCD14	Inverse variance weighted	2	0.0193597	0.0990653	0.845061	-0.174808	0.213528	1.01955	0.839618	1.23804	0.977896
1592	ltzvo9	claoeu	outcome	SAA-4	Inverse variance weighted	2	-0.000724042	0.0207559	0.972172	-0.0414055	0.0399575	0.999276	0.95944	1.04077	0.994464
1595	Lv69Pk	claoeu	outcome	PCDH9	Inverse variance weighted	3	-0.0141655	0.0398177	0.722022	-0.0922081	0.0638772	0.985934	0.911915	1.06596	0.971658
1598	lX9xJM	claoeu	outcome	FCG3B	Inverse variance weighted	2	0.077355	0.0300416	0.0100262	0.0184733	0.136237	1.08043	1.01865	1.14595	0.268917
1599	lXf6Cz	claoeu	outcome	MET24	Inverse variance weighted	2	-0.0725536	0.0746393	0.331023	-0.218847	0.0737395	0.930016	0.803445	1.07653	0.846005
1601	LyN2EM	claoeu	outcome	TECK	Inverse variance weighted	2	0.00851288	0.0155319	0.583629	-0.0219296	0.0389553	1.00855	0.978309	1.03972	0.924898
1610	m6z8fR	claoeu	outcome	MCP-3	Inverse variance weighted	3	0.00618916	0.0265384	0.815594	-0.0458261	0.0582044	1.00621	0.955208	1.05993	0.971658
1615	M7e9U7	claoeu	outcome	FHR2	Inverse variance weighted	4	-0.0157107	0.0183465	0.391816	-0.0516699	0.0202485	0.984412	0.949642	1.02045	0.864542
1619	m8xaDv	claoeu	outcome	QSOX2	Inverse variance weighted	2	0.0224528	0.0298222	0.451517	-0.0359987	0.0809043	1.02271	0.964642	1.08427	0.883044
1635	mgMAW7	claoeu	outcome	MATN3	Inverse variance weighted	3	0.0275107	0.0318569	0.387823	-0.0349288	0.0899502	1.02789	0.965674	1.09412	0.862147
1639	mGzJjM	claoeu	outcome	QPCTL	Inverse variance weighted	2	0.0175043	0.0571172	0.759252	-0.0944454	0.129454	1.01766	0.909877	1.13821	0.971658
1641	MhyluE	claoeu	outcome	ALCAM	Inverse variance weighted	2	0.0969933	0.0828353	0.241632	-0.0653639	0.25935	1.10185	0.936727	1.29609	0.797651
1642	MIwcq8	claoeu	outcome	SFRP4	Inverse variance weighted	2	-0.0415798	0.0482437	0.388759	-0.136137	0.0529779	0.959273	0.872723	1.05441	0.862506
1647	mKXcXx	claoeu	outcome	NTRI	Inverse variance weighted	4	0.044283	0.0392833	0.259627	-0.0327122	0.121278	1.04528	0.967817	1.12894	0.805561
1659	msPWxX	claoeu	outcome	SEM3G	Inverse variance weighted	4	0.00929656	0.0428656	0.828304	-0.07472	0.0933131	1.00934	0.928003	1.09781	0.971658
1667	Mu2Y7L	claoeu	outcome	ACP6	Inverse variance weighted	3	-0.011038	0.0183603	0.547716	-0.0470241	0.0249482	0.989023	0.954064	1.02526	0.916627
1673	MvXhQl	claoeu	outcome	SIA4A	Inverse variance weighted	3	0.0494589	0.0388092	0.202518	-0.0266072	0.125525	1.0507	0.973744	1.13374	0.789367
1678	Mws27O	claoeu	outcome	KLOTHO	Inverse variance weighted	3	0.0256735	0.0776257	0.740845	-0.126473	0.17782	1.02601	0.881198	1.19461	0.971658
1682	mZmvMC	claoeu	outcome	a1-Antichymotrypsin	Inverse variance weighted	2	-0.147394	0.0930402	0.113148	-0.329753	0.0349643	0.862954	0.719101	1.03558	0.647841
1684	n1d2Uy	claoeu	outcome	KTHY	Inverse variance weighted	2	-0.0801439	0.138551	0.562965	-0.351704	0.191416	0.922983	0.703488	1.21096	0.919101
1687	n1FRUC	claoeu	outcome	EGFLA	Inverse variance weighted	4	0.0711091	0.0412081	0.0844176	-0.00965876	0.151877	1.0737	0.990388	1.16402	0.584223
1692	n4y1VE	claoeu	outcome	DPEP1	Inverse variance weighted	4	-0.0214887	0.0189533	0.256889	-0.0586372	0.0156597	0.97874	0.943049	1.01578	0.805561
1697	nBCX60	claoeu	outcome	HE4	Inverse variance weighted	2	-0.0595013	0.111795	0.594563	-0.27862	0.159617	0.942234	0.756828	1.17306	0.926383
1701	NcVXqv	claoeu	outcome	UCMA	Inverse variance weighted	4	0.0020078	0.0355348	0.954942	-0.0676404	0.071656	1.00201	0.934597	1.07429	0.990763
1706	ndD4G8	claoeu	outcome	IGF-II receptor	Inverse variance weighted	3	0.0315322	0.039778	0.427949	-0.0464327	0.109497	1.03203	0.954629	1.11572	0.87326
1714	NghzbC	claoeu	outcome	EphA1	Inverse variance weighted	4	0.000222961	0.0132271	0.986551	-0.0257022	0.0261482	1.00022	0.974625	1.02649	0.996503
1718	NHJfuk	claoeu	outcome	B4GT1	Inverse variance weighted	2	-0.0200645	0.0505247	0.691277	-0.119093	0.0789638	0.980135	0.887725	1.08217	0.96995
1721	NLcGnd	claoeu	outcome	Factor H	Inverse variance weighted	2	-0.0322966	0.0448968	0.471925	-0.120294	0.0557012	0.968219	0.886659	1.05728	0.892497
1725	nLZBYO	claoeu	outcome	Alcadein alpha-1	Inverse variance weighted	3	-0.00368635	0.0316443	0.907261	-0.0657091	0.0583364	0.99632	0.936403	1.06007	0.983888
1733	NOuC1t	claoeu	outcome	QORX	Inverse variance weighted	4	-0.043532	0.0200586	0.0299884	-0.0828469	-0.0042172	0.957402	0.920492	0.995792	0.413441
1738	nOWZAb	claoeu	outcome	TRYB1	Inverse variance weighted	3	0.00529458	0.0313998	0.866097	-0.056249	0.0668382	1.00531	0.945304	1.06912	0.981794
1741	NOy6t7	claoeu	outcome	HPLN1	Inverse variance weighted	2	0.0754557	0.0951625	0.427828	-0.111063	0.261974	1.07838	0.894883	1.29949	0.87326
1746	Nqd3vm	claoeu	outcome	RET	Inverse variance weighted	3	-0.00341997	0.0333212	0.918252	-0.0687296	0.0618896	0.996586	0.933579	1.06384	0.985701
1750	NrXKWv	claoeu	outcome	LIPN	Inverse variance weighted	2	-0.0305684	0.013898	0.0278431	-0.0578085	-0.00332842	0.969894	0.943831	0.996677	0.409608
1753	nSRGjC	claoeu	outcome	Glutaminyl cyclase	Inverse variance weighted	3	0.00180309	0.0202257	0.928964	-0.0378394	0.0414455	1.0018	0.962868	1.04232	0.985701
1761	NVZ1uF	claoeu	outcome	TrkC	Inverse variance weighted	2	0.174914	0.0536722	0.00111831	0.0697167	0.280112	1.19114	1.0722	1.32328	0.0763504
1762	nwHg9S	claoeu	outcome	ECOP	Inverse variance weighted	2	-0.255957	0.168436	0.128609	-0.58609	0.0741773	0.774176	0.556499	1.077	0.679467
1765	NWnzWk	claoeu	outcome	TSP4	Inverse variance weighted	5	0.00469835	0.041069	0.90892	-0.0757969	0.0851936	1.00471	0.927004	1.08893	0.983888
1770	nwu2eK	claoeu	outcome	ADAM23	Inverse variance weighted	4	0.0242536	0.0260035	0.350971	-0.0267132	0.0752205	1.02455	0.97364	1.07812	0.849126
1775	nXxliQ	claoeu	outcome	CDCP1	Inverse variance weighted	6	-0.0293126	0.0360929	0.416709	-0.100055	0.0414294	0.971113	0.904788	1.0423	0.87326
1778	ny3cmd	claoeu	outcome	Platelet proteoglycan	Inverse variance weighted	2	0.0335258	0.0364197	0.35729	-0.0378567	0.104908	1.03409	0.962851	1.11061	0.849126
1782	NYRWlC	claoeu	outcome	NUCB1	Inverse variance weighted	3	-0.0264687	0.069913	0.704989	-0.163498	0.110561	0.973879	0.849168	1.1169	0.970037
1787	O1QgiW	claoeu	outcome	VIT	Inverse variance weighted	2	0.00670151	0.0277176	0.808952	-0.0476249	0.0610279	1.00672	0.953491	1.06293	0.971658
1791	O2CUiF	claoeu	outcome	GLO2	Inverse variance weighted	3	-0.0716597	0.0583913	0.219735	-0.186107	0.0427873	0.930848	0.830185	1.04372	0.789733
1796	o35L3I	claoeu	outcome	PENK	Inverse variance weighted	4	0.00474905	0.0230608	0.836841	-0.04045	0.0499481	1.00476	0.960357	1.05122	0.973613
1804	O4ELNd	claoeu	outcome	SPA11	Inverse variance weighted	4	-0.08322	0.0531153	0.117167	-0.187326	0.0208861	0.920149	0.829173	1.02111	0.651161
1809	o5E50p	claoeu	outcome	ADGRF5	Inverse variance weighted	3	-0.00669004	0.0495573	0.892615	-0.103822	0.0904422	0.993332	0.901385	1.09466	0.982547
1814	O5gXEH	claoeu	outcome	kallikrein 8	Inverse variance weighted	4	-0.00322361	0.0339267	0.924301	-0.06972	0.0632728	0.996782	0.932655	1.06532	0.985701
1817	o9yoZM	claoeu	outcome	SCUB1	Inverse variance weighted	2	-0.0824197	0.0888105	0.353387	-0.256488	0.0916489	0.920885	0.773764	1.09598	0.849126
1818	OAfN0N	claoeu	outcome	TNF sR-I	Inverse variance weighted	2	0.0200352	0.094562	0.832205	-0.165306	0.205377	1.02024	0.847634	1.22799	0.971658
1822	oCfyx0	claoeu	outcome	MMP-8	Inverse variance weighted	3	0.0444128	0.095033	0.640256	-0.141852	0.230677	1.04541	0.86775	1.25945	0.947814
1830	OfkqEr	claoeu	outcome	ENASE	Inverse variance weighted	4	-0.0207078	0.0215788	0.337237	-0.0630022	0.0215866	0.979505	0.938941	1.02182	0.846005
1833	OGFpAL	claoeu	outcome	ABC3G	Inverse variance weighted	2	0.0788453	0.0804955	0.327333	-0.0789258	0.236616	1.08204	0.924108	1.26695	0.846005
1834	oglwFW	claoeu	outcome	SAPL1	Inverse variance weighted	2	-0.0462844	0.0290104	0.110614	-0.103145	0.010576	0.95477	0.901996	1.01063	0.645469
1838	OjqC4d	claoeu	outcome	5'-Nucleotidase	Inverse variance weighted	3	-0.00842394	0.058114	0.884746	-0.122327	0.105479	0.991611	0.884859	1.11124	0.982547
1844	OmdgUI	claoeu	outcome	DPP2	Inverse variance weighted	3	-0.00814529	0.0294603	0.782177	-0.0658875	0.049597	0.991888	0.936236	1.05085	0.971658
1847	Omr9kz	claoeu	outcome	IDH	Inverse variance weighted	2	0.0100401	0.040627	0.804809	-0.0695888	0.0896689	1.01009	0.932777	1.09381	0.971658
1848	Oo5Lrf	claoeu	outcome	IL-12 p40	Inverse variance weighted	2	0.0726551	0.0239434	0.00240973	0.025726	0.119584	1.07536	1.02606	1.12703	0.129265
1856	OtKPnT	claoeu	outcome	UBS3B	Inverse variance weighted	2	0.15575	0.0877059	0.0757618	-0.0161532	0.327654	1.16853	0.983977	1.38771	0.5657
1860	OunA2H	claoeu	outcome	SP-B	Inverse variance weighted	3	0.0748897	0.0250733	0.00281882	0.0257461	0.124033	1.07777	1.02608	1.13205	0.145995
1864	p1iyHR	claoeu	outcome	TFIP8	Inverse variance weighted	2	-0.203138	0.0618488	0.0010219	-0.324361	-0.0819141	0.816166	0.722989	0.921351	0.0730904
1866	p36aD8	claoeu	outcome	N-terminal pro-BNP	Inverse variance weighted	2	0.0408302	0.0377253	0.279119	-0.0331115	0.114772	1.04168	0.967431	1.12162	0.830171
1868	p8u5la	claoeu	outcome	MMP19	Inverse variance weighted	2	0.143867	0.0910935	0.114261	-0.0346768	0.32241	1.15473	0.965918	1.38045	0.647841
1871	P9tB1Q	claoeu	outcome	TIMP-3	Inverse variance weighted	3	0.0306744	0.0180713	0.0896196	-0.00474539	0.0660941	1.03115	0.995266	1.06833	0.600956
1875	PCmlKm	claoeu	outcome	UCRP	Inverse variance weighted	2	0.0344894	0.0269184	0.200103	-0.0182706	0.0872494	1.03509	0.981895	1.09117	0.789367
1879	pef8G9	claoeu	outcome	CEL	Inverse variance weighted	3	0.00418081	0.0742186	0.955078	-0.141288	0.149649	1.00419	0.86824	1.16143	0.990763
1884	pfubBZ	claoeu	outcome	Prolylcarboxypeptidase	Inverse variance weighted	2	-0.050752	0.0625822	0.417385	-0.173413	0.071909	0.950514	0.84079	1.07456	0.87326
1888	PGNR40	claoeu	outcome	Kallistatin	Inverse variance weighted	3	0.0385546	0.0414945	0.352812	-0.0427747	0.119884	1.03931	0.958127	1.12737	0.849126
1897	PKQTGd	claoeu	outcome	Kininostatin	Inverse variance weighted	2	0.0349361	0.047034	0.457613	-0.0572505	0.127123	1.03555	0.944357	1.13556	0.886883
1898	PLLLIM	claoeu	outcome	MDC	Inverse variance weighted	2	-0.0403104	0.130783	0.757912	-0.296645	0.216024	0.960491	0.743308	1.24113	0.971658
1901	pm2BVc	claoeu	outcome	B4GT2	Inverse variance weighted	3	0.0105212	0.0731998	0.885711	-0.13295	0.153993	1.01058	0.875508	1.16648	0.982547
1904	PMAWUJ	claoeu	outcome	Coagulation Factor X	Inverse variance weighted	2	-0.0129842	0.0681992	0.849007	-0.146655	0.120686	0.9871	0.863592	1.12827	0.978671
1908	Pn2k71	claoeu	outcome	sTREM-1	Inverse variance weighted	4	0.0312593	0.0251952	0.214722	-0.0181233	0.0806418	1.03175	0.98204	1.08398	0.789733
1914	PraH9X	claoeu	outcome	PHP14	Inverse variance weighted	2	0.100731	0.0527295	0.0560899	-0.00261874	0.204081	1.10598	0.997385	1.2264	0.505366
1921	pwP2oq	claoeu	outcome	CYTF	Inverse variance weighted	4	0.00469342	0.0195236	0.810023	-0.0335729	0.0429597	1.0047	0.966984	1.0439	0.971658
1924	PX3RFQ	claoeu	outcome	ISLR2	Inverse variance weighted	2	0.0658129	0.0464747	0.156746	-0.0252775	0.156903	1.06803	0.975039	1.16988	0.727663
1926	pzns7S	claoeu	outcome	protein Z inhibitor	Inverse variance weighted	2	-0.0307837	0.0338677	0.363382	-0.0971643	0.0355969	0.969685	0.907407	1.03624	0.850892
1928	Q2EW8v	claoeu	outcome	NEC1	Inverse variance weighted	2	0.0180376	0.0233952	0.440709	-0.027817	0.0638921	1.0182	0.972566	1.06598	0.879627
1931	Q3Wwcc	claoeu	outcome	TATI	Inverse variance weighted	2	-0.119844	0.0844032	0.155637	-0.285274	0.0455862	0.887059	0.751808	1.04664	0.725983
1934	Q4lX5r	claoeu	outcome	GPVI	Inverse variance weighted	3	0.00604777	0.0651342	0.926022	-0.121615	0.133711	1.00607	0.885489	1.14306	0.985701
1937	q4MxBM	claoeu	outcome	ST4S6	Inverse variance weighted	2	0.108656	0.0886082	0.220105	-0.0650164	0.282328	1.11478	0.937052	1.32621	0.789733
1938	q5jkfv	claoeu	outcome	PPID	Inverse variance weighted	2	0.040628	0.0314925	0.197021	-0.0210972	0.102353	1.04146	0.979124	1.10777	0.788692
1943	q8f84X	claoeu	outcome	MMP-1	Inverse variance weighted	7	0.0273766	0.0239816	0.253634	-0.0196273	0.0743804	1.02775	0.980564	1.07722	0.805561
1954	QcmWN8	claoeu	outcome	FCG2A	Inverse variance weighted	3	-0.0285911	0.00865288	0.000952376	-0.0455508	-0.0116315	0.971814	0.955471	0.988436	0.0715234
1959	QdBHEU	claoeu	outcome	REG3G	Inverse variance weighted	4	-0.0208963	0.0252343	0.407619	-0.0703555	0.0285629	0.979321	0.932062	1.02897	0.86843
1964	qDCjlN	claoeu	outcome	MMP-7	Inverse variance weighted	5	0.00163774	0.0348943	0.962566	-0.066755	0.0700305	1.00164	0.935424	1.07254	0.992133
1971	qe11cI	claoeu	outcome	ACVRL1	Inverse variance weighted	3	0.00452296	0.0807651	0.955341	-0.153777	0.162823	1.00453	0.857463	1.17683	0.990763
1977	QenNIj	claoeu	outcome	Tenascin	Inverse variance weighted	4	0.00698511	0.011825	0.554717	-0.0161919	0.0301621	1.00701	0.983938	1.03062	0.916627
1985	QjICfJ	claoeu	outcome	LSAMP	Inverse variance weighted	2	0.0321302	0.0608988	0.597777	-0.0872315	0.151492	1.03265	0.916465	1.16357	0.927255
1988	qlyQVz	claoeu	outcome	IMPA3	Inverse variance weighted	2	0.108108	0.0879101	0.218789	-0.0641959	0.280412	1.11417	0.937821	1.32367	0.789733
1989	qM7jaE	claoeu	outcome	AT1B2	Inverse variance weighted	2	-0.146527	0.0612567	0.0167561	-0.26659	-0.0264639	0.863702	0.765987	0.973883	0.344763
1992	QmPLse	claoeu	outcome	Aminopeptidase	Inverse variance weighted	5	-0.0167766	0.083263	0.840316	-0.179972	0.146419	0.983363	0.835294	1.15768	0.9769
1995	qN6Dhk	claoeu	outcome	F16P1	Inverse variance weighted	2	0.092741	0.10326	0.369117	-0.109649	0.295131	1.09718	0.896148	1.3433	0.850892
1998	QOcD92	claoeu	outcome	SDF-1	Inverse variance weighted	4	-0.0508426	0.0877552	0.56234	-0.222843	0.121158	0.950428	0.800241	1.1288	0.919081
2003	QP4wQO	claoeu	outcome	APOF	Inverse variance weighted	2	0.0950093	0.0691065	0.169186	-0.0404394	0.230458	1.09967	0.960367	1.25918	0.739243
2004	qqAukg	claoeu	outcome	K154L	Inverse variance weighted	2	0.0589141	0.0290349	0.0424504	0.00200565	0.115823	1.06068	1.00201	1.1228	0.455432
2007	QQbMJB	claoeu	outcome	PEAR1	Inverse variance weighted	3	-0.0385906	0.0461775	0.403323	-0.129099	0.0519173	0.962144	0.878887	1.05329	0.865829
2012	qQWxSc	claoeu	outcome	complement factor H-related 5	Inverse variance weighted	3	0.0194603	0.0207845	0.349127	-0.0212775	0.060198	1.01965	0.978947	1.06205	0.849126
2015	qQZYNQ	claoeu	outcome	SPN1	Inverse variance weighted	2	-0.0461948	0.0699707	0.509124	-0.183337	0.0909477	0.954856	0.832487	1.09521	0.901773
2018	qrI6sl	claoeu	outcome	GFRa-2	Inverse variance weighted	5	-0.0411625	0.0250898	0.100879	-0.0903384	0.00801345	0.959673	0.913622	1.00805	0.634705
2021	QrmQj7	claoeu	outcome	TPST2	Inverse variance weighted	2	0.0837893	0.0657323	0.202414	-0.045046	0.212625	1.0874	0.955954	1.23692	0.789367
2026	qtEvMQ	claoeu	outcome	GLRX2	Inverse variance weighted	2	0.029688	0.0671211	0.658268	-0.101869	0.161245	1.03013	0.903148	1.17497	0.961014
2029	qUgUCJ	claoeu	outcome	CC126	Inverse variance weighted	2	-0.022015	0.0413098	0.594086	-0.102982	0.0589522	0.978226	0.902143	1.06072	0.926383
2032	qWBEKO	claoeu	outcome	NADPH-P450 Oxidoreductase	Inverse variance weighted	2	-0.10484	0.056112	0.0617053	-0.21482	0.00513943	0.900468	0.806687	1.00515	0.524624
2033	qWndSY	claoeu	outcome	TREM2	Inverse variance weighted	2	0.0160547	0.039339	0.683191	-0.0610497	0.0931591	1.01618	0.940776	1.09764	0.967157
2039	qXxBE0	claoeu	outcome	SAA	Inverse variance weighted	3	-0.00975853	0.0208043	0.639024	-0.0505349	0.0310179	0.990289	0.950721	1.0315	0.947814
2042	QZYrTB	claoeu	outcome	HEM4	Inverse variance weighted	2	0.0856693	0.0584546	0.142765	-0.0289016	0.20024	1.08945	0.971512	1.2217	0.700763
2044	R0P3RY	claoeu	outcome	Esterase D	Inverse variance weighted	2	-0.0638181	0.0940181	0.497274	-0.248094	0.120457	0.938176	0.780287	1.12801	0.897613
2046	r3at3P	claoeu	outcome	BTC	Inverse variance weighted	2	-0.0204919	0.0870886	0.813976	-0.191186	0.150202	0.979717	0.825979	1.16207	0.971658
2054	RaU5YS	claoeu	outcome	ALDH3B1	Inverse variance weighted	2	0.0357985	0.0767091	0.64073	-0.114551	0.186148	1.03645	0.891766	1.2046	0.947814
2059	RcfkB4	claoeu	outcome	MATN2	Inverse variance weighted	4	-0.0387769	0.0561851	0.490092	-0.1489	0.0713459	0.961965	0.861656	1.07395	0.897613
2063	rEAAIL	claoeu	outcome	GAS1	Inverse variance weighted	2	0.103343	0.0985861	0.294522	-0.0898856	0.296572	1.10887	0.914036	1.34524	0.843164
2067	rEjuLd	claoeu	outcome	C7	Inverse variance weighted	4	0.00963154	0.0128131	0.452235	-0.0154822	0.0347452	1.00968	0.984637	1.03536	0.8833
2072	RJ84fv	claoeu	outcome	Coagulation Factor VII	Inverse variance weighted	2	0.00868688	0.0146836	0.554115	-0.0200929	0.0374667	1.00872	0.980108	1.03818	0.916627
2075	rJeXGE	claoeu	outcome	SULT 1A3	Inverse variance weighted	4	0.110823	0.0685648	0.106023	-0.0235636	0.24521	1.1172	0.976712	1.27789	0.639818
2080	rkDeiH	claoeu	outcome	DLL1	Inverse variance weighted	2	0.0135229	0.0850426	0.873658	-0.153161	0.180206	1.01361	0.857992	1.19746	0.982547
2083	Rla8xD	claoeu	outcome	CRIS2	Inverse variance weighted	4	-0.0193686	0.0260595	0.457333	-0.0704452	0.031708	0.980818	0.931979	1.03222	0.886883
2091	RN5ZR3	claoeu	outcome	OPG	Inverse variance weighted	6	-0.0702832	0.0744722	0.345297	-0.216249	0.0756822	0.93213	0.805535	1.07862	0.849126
2094	RnL6xB	claoeu	outcome	CLM6	Inverse variance weighted	2	-0.0291909	0.0430585	0.497813	-0.113586	0.0552038	0.971231	0.892628	1.05676	0.897613
2097	rOoyOj	claoeu	outcome	UBP15	Inverse variance weighted	2	-0.109657	0.154503	0.477863	-0.412483	0.193168	0.896141	0.662004	1.21309	0.892724
2099	rp7h8L	claoeu	outcome	HCC-1	Inverse variance weighted	2	0.0248454	0.0204804	0.22508	-0.0152961	0.0649869	1.02516	0.98482	1.06714	0.789733
2101	RpurG6	claoeu	outcome	JNK2	Inverse variance weighted	2	0.0865686	0.0709921	0.222688	-0.052576	0.225713	1.09043	0.948782	1.25322	0.789733
2102	rpuuGh	claoeu	outcome	Cystatin C	Inverse variance weighted	2	0.0985452	0.0471924	0.0367835	0.00604814	0.191042	1.10356	1.00607	1.21051	0.437116
2105	RpVxR8	claoeu	outcome	DC-SIGN	Inverse variance weighted	3	-0.00588394	0.0271857	0.828649	-0.059168	0.0474001	0.994133	0.942548	1.04854	0.971658
2110	rq4a8T	claoeu	outcome	REG1B	Inverse variance weighted	4	-0.0624114	0.03256	0.0552617	-0.126229	0.00140618	0.939496	0.881413	1.00141	0.505366
2113	rqlGSy	claoeu	outcome	Cytidylate kinase	Inverse variance weighted	2	0.00376679	0.113482	0.973521	-0.218658	0.226192	1.00377	0.803596	1.25382	0.994464
2115	RRMUVQ	claoeu	outcome	S100A2	Inverse variance weighted	2	0.0269249	0.0981559	0.783848	-0.165461	0.21931	1.02729	0.847503	1.24522	0.971658
2119	RRsVu9	claoeu	outcome	QOR	Inverse variance weighted	3	-0.000138505	0.0171993	0.993575	-0.0338492	0.0335722	0.999862	0.966717	1.03414	0.998895
2122	Rrzkz5	claoeu	outcome	Chymotrypsin	Inverse variance weighted	2	0.0119109	0.0308638	0.699558	-0.0485821	0.0724038	1.01198	0.952579	1.07509	0.96995
2123	rs02jN	claoeu	outcome	SHAN3	Inverse variance weighted	2	0.0294054	0.0286741	0.305125	-0.0267958	0.0856066	1.02984	0.97356	1.08938	0.843164
2127	rtJNkE	claoeu	outcome	Siglec-3	Inverse variance weighted	4	-0.00810332	0.00970039	0.403515	-0.0271161	0.0109095	0.991929	0.973248	1.01097	0.865829
2131	rvfbNv	claoeu	outcome	ANXA5	Inverse variance weighted	2	0.0272223	0.0773751	0.724971	-0.124433	0.178877	1.0276	0.882998	1.19587	0.971658
2134	RWNYWC	claoeu	outcome	PCSK9	Inverse variance weighted	4	-0.0468192	0.0293076	0.110152	-0.104262	0.0106237	0.95426	0.900989	1.01068	0.645469
2142	RZYz97	claoeu	outcome	CECR1	Inverse variance weighted	3	-0.00663517	0.0151137	0.660649	-0.036258	0.0229877	0.993387	0.964391	1.02325	0.961014
2145	s2mp72	claoeu	outcome	TNFAIP3	Inverse variance weighted	2	-0.0113774	0.091829	0.901396	-0.191362	0.168607	0.988687	0.825833	1.18366	0.982547
2150	S5PBTP	claoeu	outcome	Spondin-1	Inverse variance weighted	4	-0.00602516	0.0350214	0.863404	-0.0746671	0.0626168	0.993993	0.928052	1.06462	0.981794
2155	S74geK	claoeu	outcome	Gastric intrinsic factor	Inverse variance weighted	2	-0.0125245	0.043167	0.771708	-0.0971319	0.0720829	0.987554	0.907436	1.07474	0.971658
2157	s8CwoJ	claoeu	outcome	RGMB	Inverse variance weighted	2	0.0776092	0.0689504	0.260343	-0.0575336	0.212752	1.0807	0.94409	1.23708	0.805561
2161	SA1ja4	claoeu	outcome	FCRLB	Inverse variance weighted	4	-0.0383603	0.0519022	0.459854	-0.140089	0.0633681	0.962366	0.869281	1.06542	0.88779
2164	saG0iI	claoeu	outcome	BDNF	Inverse variance weighted	2	-0.110517	0.0882894	0.210658	-0.283564	0.0625302	0.895371	0.753095	1.06453	0.789733
2166	SdQg2T	claoeu	outcome	NET1	Inverse variance weighted	2	-0.00212216	0.0249247	0.932148	-0.0509746	0.0467303	0.99788	0.950303	1.04784	0.985701
2170	SfPfPg	claoeu	outcome	PGRP-L	Inverse variance weighted	3	-0.0215494	0.0337201	0.52278	-0.0876408	0.0445421	0.978681	0.91609	1.04555	0.907198
2176	SGGFI6	claoeu	outcome	MPIF-1	Inverse variance weighted	6	-0.0359489	0.0273442	0.188617	-0.0895436	0.0176458	0.96469	0.914348	1.0178	0.769846
2179	SgGuzt	claoeu	outcome	ASGR1	Inverse variance weighted	2	0.251085	0.096333	0.00914914	0.0622726	0.439898	1.28542	1.06425	1.55255	0.259283
2183	SHcdFW	claoeu	outcome	APCS	Inverse variance weighted	3	-0.0940084	0.0459983	0.0409795	-0.184165	-0.00385179	0.910275	0.831799	0.996156	0.450563
2190	SIIDp7	claoeu	outcome	Ck-b-8-1	Inverse variance weighted	5	-0.00265689	0.0242412	0.912725	-0.0501697	0.0448559	0.997347	0.951068	1.04588	0.985559
2200	SNbZ5g	claoeu	outcome	Noggin	Inverse variance weighted	3	0.0225469	0.0370303	0.542606	-0.0500325	0.0951263	1.0228	0.951199	1.0998	0.916627
2204	SOpHzk	claoeu	outcome	fibulin 5	Inverse variance weighted	2	0.0236487	0.128131	0.853569	-0.227488	0.274786	1.02393	0.796532	1.31625	0.980489
2207	SQHpBc	claoeu	outcome	T132C	Inverse variance weighted	3	0.0530886	0.0390006	0.173443	-0.0233527	0.12953	1.05452	0.976918	1.13829	0.739243
2213	Srjkiw	claoeu	outcome	uPA	Inverse variance weighted	2	-0.0987694	0.0808316	0.221739	-0.257199	0.0596605	0.905952	0.773214	1.06148	0.789733
2216	srx20x	claoeu	outcome	kallikrein 13	Inverse variance weighted	5	-0.0118615	0.0232335	0.609677	-0.0573991	0.0336761	0.988209	0.944217	1.03425	0.929681
2221	SrzMYJ	claoeu	outcome	WFIKKN1	Inverse variance weighted	3	0.0605705	0.0927824	0.51387	-0.121283	0.242424	1.06244	0.885783	1.27433	0.904846
2228	SW3oFG	claoeu	outcome	Kallikrein 7	Inverse variance weighted	4	0.016737	0.0286106	0.558552	-0.0393398	0.0728139	1.01688	0.961424	1.07553	0.916627
2234	SXrDvG	claoeu	outcome	HEBP1	Inverse variance weighted	3	-0.0237086	0.0295073	0.421697	-0.081543	0.0341258	0.97657	0.921693	1.03471	0.87326
2240	SzilB5	claoeu	outcome	NFASC	Inverse variance weighted	3	0.0917902	0.0685271	0.180417	-0.0425229	0.226103	1.09613	0.958368	1.25371	0.748864
2243	t1bq85	claoeu	outcome	SCG3	Inverse variance weighted	2	0.0249088	0.0248275	0.315727	-0.023753	0.0735707	1.02522	0.976527	1.07634	0.843164
2249	T41siq	claoeu	outcome	MBL	Inverse variance weighted	4	-0.00268341	0.0112618	0.811668	-0.0247566	0.0193898	0.99732	0.975547	1.01958	0.971658
2255	TaP2HI	claoeu	outcome	ADGRE2	Inverse variance weighted	3	0.0142586	0.0287142	0.619492	-0.0420212	0.0705385	1.01436	0.958849	1.07309	0.936093
2258	tB7BfS	claoeu	outcome	LAG-1	Inverse variance weighted	2	-0.0593642	0.101135	0.557218	-0.257589	0.138861	0.942363	0.772913	1.14896	0.916627
2259	tBkwQ8	claoeu	outcome	B3GN2	Inverse variance weighted	2	0.0329866	0.0633324	0.602472	-0.0911448	0.157118	1.03354	0.912885	1.17013	0.928129
2260	TDT0Ke	claoeu	outcome	MANS4	Inverse variance weighted	2	-0.0360621	0.0353638	0.30785	-0.105375	0.033251	0.96458	0.899987	1.03381	0.843164
2261	tDVz1d	claoeu	outcome	BCAM	Inverse variance weighted	2	-0.0510635	0.0507856	0.314669	-0.150603	0.0484762	0.950218	0.860189	1.04967	0.843164
2264	TEdnLd	claoeu	outcome	FGL1	Inverse variance weighted	3	-0.00803883	0.0145645	0.580986	-0.0365853	0.0205077	0.991993	0.964076	1.02072	0.924898
2269	tFWjGC	claoeu	outcome	MTHFS	Inverse variance weighted	2	0.0181415	0.0227377	0.424952	-0.0264244	0.0627073	1.01831	0.973922	1.06472	0.87326
2271	tH4VUh	claoeu	outcome	GPNMB	Inverse variance weighted	2	0.0080869	0.0586554	0.890342	-0.106878	0.123052	1.00812	0.898636	1.13094	0.982547
2274	tILPoZ	claoeu	outcome	LIGHT	Inverse variance weighted	3	0.0172214	0.0814589	0.832566	-0.142438	0.176881	1.01737	0.867241	1.19349	0.971658
2278	tmXFA6	claoeu	outcome	LIF sR	Inverse variance weighted	2	-0.0523056	0.0362875	0.149466	-0.123429	0.018818	0.949039	0.883884	1.019	0.71715
2281	TRkD9e	claoeu	outcome	ANXA11	Inverse variance weighted	2	0.00676245	0.0654602	0.91772	-0.12154	0.135065	1.00679	0.885556	1.14461	0.985701
2284	TVxcOu	claoeu	outcome	IL-1 sRII	Inverse variance weighted	2	0.0302424	0.025268	0.231359	-0.0192829	0.0797678	1.0307	0.980902	1.08304	0.789733
2285	txinCN	claoeu	outcome	MATN4	Inverse variance weighted	2	-0.00376612	0.0671405	0.955268	-0.135362	0.127829	0.996241	0.8734	1.13636	0.990763
2289	tZf3IH	claoeu	outcome	ALAD	Inverse variance weighted	4	-0.00544991	0.0305617	0.858468	-0.0653508	0.0544509	0.994565	0.936739	1.05596	0.980489
2296	U2XBNJ	claoeu	outcome	CHL1	Inverse variance weighted	4	0.0329941	0.0364721	0.365656	-0.0384912	0.10448	1.03354	0.96224	1.11013	0.850892
2299	u2xLuz	claoeu	outcome	KYNU	Inverse variance weighted	2	0.00820529	0.0297317	0.782565	-0.0500688	0.0664793	1.00824	0.951164	1.06874	0.971658
2302	U5GaAD	claoeu	outcome	CO6A2	Inverse variance weighted	5	-0.0153818	0.0365667	0.674011	-0.0870525	0.056289	0.984736	0.916629	1.0579	0.967157
2306	U8MVjB	claoeu	outcome	CD59	Inverse variance weighted	2	-0.01237	0.0699949	0.859723	-0.14956	0.12482	0.987706	0.861087	1.13294	0.980489
2309	ua6LsG	claoeu	outcome	Biotinidase	Inverse variance weighted	3	0.0124155	0.023486	0.597059	-0.0336171	0.0584482	1.01249	0.966942	1.06019	0.927255
2315	UaTxXi	claoeu	outcome	SIRB1	Inverse variance weighted	3	-0.00688293	0.0131252	0.599996	-0.0326083	0.0188424	0.993141	0.967918	1.01902	0.927255
2318	ub1dEb	claoeu	outcome	IL-17 sR	Inverse variance weighted	2	-0.0131919	0.0194112	0.496758	-0.0512379	0.0248541	0.986895	0.950053	1.02517	0.897613
2319	UCbuCq	claoeu	outcome	PRS57	Inverse variance weighted	2	0.0134441	0.0229465	0.557951	-0.031531	0.0584191	1.01353	0.968961	1.06016	0.916627
2322	uEITpf	claoeu	outcome	Chondrocalcin	Inverse variance weighted	2	0.00522078	0.0286102	0.855206	-0.0508552	0.0612967	1.00523	0.950416	1.06321	0.980489
2324	uF0EiS	claoeu	outcome	ANGPTL4	Inverse variance weighted	2	-0.0674711	0.0716111	0.346097	-0.207829	0.0728868	0.934755	0.812346	1.07561	0.849126
2327	UfG7sC	claoeu	outcome	IGLL1	Inverse variance weighted	3	0.0196265	0.0219708	0.371697	-0.0234363	0.0626894	1.01982	0.976836	1.0647	0.850892
2331	UjFnxv	claoeu	outcome	RNT2	Inverse variance weighted	2	0.0156545	0.0699234	0.82285	-0.121395	0.152704	1.01578	0.885684	1.16498	0.971658
2332	uJNqDP	claoeu	outcome	AKR1B1	Inverse variance weighted	2	0.00228066	0.10885	0.983284	-0.211066	0.215627	1.00228	0.80972	1.24064	0.995881
2333	UKiAsL	claoeu	outcome	NID2	Inverse variance weighted	2	0.0146265	0.0210519	0.487192	-0.0266353	0.0558883	1.01473	0.973716	1.05748	0.897613
2334	ulGrJG	claoeu	outcome	HXK2	Inverse variance weighted	2	-0.145331	0.128959	0.259764	-0.398091	0.10743	0.864736	0.671601	1.11341	0.805561
2338	uNTiO9	claoeu	outcome	CLIC5	Inverse variance weighted	3	-0.00047286	0.0441919	0.991463	-0.087089	0.0861432	0.999527	0.916596	1.08996	0.998108
2341	UOAIsZ	claoeu	outcome	Vaspin	Inverse variance weighted	2	0.0359997	0.0203145	0.0763749	-0.00381672	0.0758161	1.03666	0.996191	1.07876	0.5657
2342	UOfsd9	claoeu	outcome	Gro-a	Inverse variance weighted	2	2.13718e-05	0.0164008	0.99896	-0.0321243	0.032167	1.00002	0.968386	1.03269	0.999054
2350	Utvd8u	claoeu	outcome	PGRP-I-alpha	Inverse variance weighted	2	0.135806	0.146903	0.355247	-0.152124	0.423736	1.14546	0.858882	1.52766	0.849126
2353	uUpfo1	claoeu	outcome	FCN1	Inverse variance weighted	3	0.0381081	0.0379069	0.314749	-0.0361895	0.112406	1.03884	0.964458	1.11897	0.843164
2356	uVKQQu	claoeu	outcome	CYTN	Inverse variance weighted	2	0.00561052	0.0258781	0.82836	-0.0451106	0.0563317	1.00563	0.955892	1.05795	0.971658
2360	UWWpIY	claoeu	outcome	TIM-1	Inverse variance weighted	3	-0.034682	0.0288497	0.229301	-0.0912275	0.0218635	0.965912	0.91281	1.0221	0.789733
2366	uYCXjH	claoeu	outcome	NOE2	Inverse variance weighted	5	-0.0170284	0.0172406	0.323305	-0.05082	0.0167633	0.983116	0.95045	1.0169	0.844475
2369	uZbuPB	claoeu	outcome	SEM4A	Inverse variance weighted	2	-0.0282566	0.0606148	0.641096	-0.147062	0.0905483	0.972139	0.863241	1.09477	0.947814
2372	uzgVmi	claoeu	outcome	VNN2	Inverse variance weighted	4	-0.00270532	0.0201566	0.893232	-0.0422122	0.0368016	0.997298	0.958666	1.03749	0.982547
2377	UZR8S6	claoeu	outcome	ENPP5	Inverse variance weighted	3	0.00329569	0.0140868	0.81502	-0.0243145	0.0309059	1.0033	0.975979	1.03139	0.971658
2384	v2BNrt	claoeu	outcome	ILT-2	Inverse variance weighted	4	0.00540168	0.0234445	0.817779	-0.0405495	0.0513529	1.00542	0.960262	1.05269	0.971658
2387	v2WlvU	claoeu	outcome	FSTL1	Inverse variance weighted	2	0.0468339	0.0608593	0.44157	-0.0724504	0.166118	1.04795	0.930112	1.18071	0.879627
2390	V3N3RM	claoeu	outcome	IL-6 sRa	Inverse variance weighted	3	0.0103131	0.0203821	0.612863	-0.0296358	0.0502621	1.01037	0.970799	1.05155	0.932145
2395	V565Rq	claoeu	outcome	Catalase	Inverse variance weighted	2	0.0553801	0.0495253	0.263474	-0.0416895	0.15245	1.05694	0.959168	1.16468	0.805561
2396	V9jQEE	claoeu	outcome	SNX8	Inverse variance weighted	2	-0.0508044	0.0757207	0.502255	-0.199217	0.0976081	0.950465	0.819372	1.10253	0.897999
2400	VaZkFy	claoeu	outcome	Plasminogen	Inverse variance weighted	4	0.206065	0.043523	2.1946e-06	0.12076	0.29137	1.22883	1.12835	1.33826	0.00109876
2408	vCacJb	claoeu	outcome	COMP	Inverse variance weighted	3	0.0208424	0.0528562	0.693343	-0.0827558	0.124441	1.02106	0.920576	1.13251	0.96995
2413	VDehxz	claoeu	outcome	VWC2	Inverse variance weighted	4	-0.0270305	0.0513692	0.598749	-0.127714	0.0736531	0.973332	0.880105	1.07643	0.927255
2420	vEokNt	claoeu	outcome	CYTD	Inverse variance weighted	3	-0.0064874	0.0274161	0.812946	-0.060223	0.0472482	0.993534	0.941555	1.04838	0.971658
2425	vFgYim	claoeu	outcome	Neurotrophin-3	Inverse variance weighted	3	0.0753672	0.0908201	0.406623	-0.10264	0.253375	1.07828	0.902452	1.28837	0.868144
2430	vGERMW	claoeu	outcome	CgA	Inverse variance weighted	2	-0.0340833	0.0389783	0.381891	-0.110481	0.0423142	0.966491	0.895404	1.04322	0.85852
2433	VgJIeU	claoeu	outcome	Growth hormone receptor	Inverse variance weighted	2	-0.0304375	0.0383169	0.426985	-0.105539	0.0446637	0.970021	0.89984	1.04568	0.87326
2437	vI1hVn	claoeu	outcome	SPB8	Inverse variance weighted	2	-0.106708	0.0775979	0.16909	-0.258799	0.0453845	0.898789	0.771978	1.04643	0.739243
2442	viO5dC	claoeu	outcome	Collagen Type III	Inverse variance weighted	2	-0.260313	0.125413	0.0379273	-0.506122	-0.0145027	0.770811	0.602829	0.985602	0.437116
2445	vJvQOq	claoeu	outcome	Collagen-binding protein	Inverse variance weighted	3	0.000776403	0.114296	0.99458	-0.223245	0.224797	1.00078	0.799919	1.25207	0.999054
2452	vMd8Qc	claoeu	outcome	COFA1	Inverse variance weighted	3	0.00324785	0.0546658	0.952623	-0.103897	0.110393	1.00325	0.901318	1.11672	0.990763
2460	VO4M5Y	claoeu	outcome	CDON	Inverse variance weighted	4	-0.0280104	0.0269619	0.298857	-0.0808557	0.024835	0.972378	0.922327	1.02515	0.843164
2464	VoSBlY	claoeu	outcome	PLTP	Inverse variance weighted	2	0.00957036	0.0248389	0.700017	-0.0391139	0.0582546	1.00962	0.961641	1.05998	0.96995
2467	voX7PJ	claoeu	outcome	Carbonic Anhydrase X	Inverse variance weighted	4	0.003315	0.0345709	0.923608	-0.0644441	0.0710741	1.00332	0.937589	1.07366	0.985701
2475	Vug7OD	claoeu	outcome	PDXK	Inverse variance weighted	3	-0.0367332	0.0621902	0.554749	-0.158626	0.0851596	0.963933	0.853315	1.08889	0.916627
2480	vxq0wu	claoeu	outcome	Hexosaminidase B	Inverse variance weighted	2	0.064463	0.0512843	0.208763	-0.0360543	0.16498	1.06659	0.964588	1.17937	0.789733
2481	vYLIco	claoeu	outcome	S100A12	Inverse variance weighted	2	0.0904413	0.0911002	0.320823	-0.0881151	0.268998	1.09466	0.915655	1.30865	0.843164
2482	vYRKLs	claoeu	outcome	Sialoadhesin	Inverse variance weighted	2	-0.0994446	0.330137	0.763245	-0.746513	0.547623	0.90534	0.474017	1.72914	0.971658
2485	vzZmOn	claoeu	outcome	B3GN8	Inverse variance weighted	2	0.0261327	0.0130689	0.0455436	0.000517511	0.0517478	1.02648	1.00052	1.05311	0.471436
2486	w06r4V	claoeu	outcome	PXDN	Inverse variance weighted	2	-0.0776591	0.0698051	0.265918	-0.214477	0.059159	0.92528	0.806963	1.06094	0.80852
2489	w1iGwx	claoeu	outcome	CBLN1	Inverse variance weighted	6	-0.0163974	0.0384939	0.670126	-0.0918454	0.0590506	0.983736	0.912246	1.06083	0.96421
2494	w1pjzF	claoeu	outcome	UST	Inverse variance weighted	4	0.11213	0.0632189	0.0761168	-0.0117792	0.236039	1.11866	0.98829	1.26622	0.5657
2497	W49ojA	claoeu	outcome	IL-1 sRI	Inverse variance weighted	2	0.0470812	0.0727188	0.517346	-0.0954476	0.18961	1.04821	0.908966	1.20878	0.906713
2500	w6hhYN	claoeu	outcome	ACAN	Inverse variance weighted	2	0.0711335	0.0937055	0.447782	-0.112529	0.254796	1.07372	0.893571	1.2902	0.88302
2503	W9e1kV	claoeu	outcome	AKR7A2	Inverse variance weighted	2	-0.0806839	0.0543808	0.137893	-0.18727	0.0259024	0.922485	0.82922	1.02624	0.694558
2507	wAhxPl	claoeu	outcome	resistin	Inverse variance weighted	5	0.0197168	0.0344386	0.56697	-0.0477829	0.0872165	1.01991	0.953341	1.09113	0.919457
2513	wAOUf3	claoeu	outcome	NRP1	Inverse variance weighted	3	-0.0342683	0.0314841	0.276405	-0.0959772	0.0274406	0.966312	0.908485	1.02782	0.823731
2518	WBznw7	claoeu	outcome	ELMO1	Inverse variance weighted	2	-0.0391068	0.0993439	0.693839	-0.233821	0.155607	0.961648	0.791504	1.16837	0.96995
2523	wEKlOe	claoeu	outcome	Coagulation Factor V	Inverse variance weighted	3	-0.00565731	0.0254434	0.824042	-0.0555263	0.0442117	0.994359	0.945987	1.0452	0.971658
2529	wFkLw4	claoeu	outcome	AGT	Inverse variance weighted	3	-0.0186124	0.045005	0.679193	-0.106822	0.0695973	0.98156	0.898685	1.07208	0.967157
2538	wjoY5K	claoeu	outcome	ANXA2	Inverse variance weighted	5	-0.00412828	0.0191061	0.828932	-0.0415762	0.0333197	0.99588	0.959276	1.03388	0.971658
2543	wkagNW	claoeu	outcome	PDGF Rb	Inverse variance weighted	4	-0.00160768	0.0166013	0.922853	-0.0341463	0.0309309	0.998394	0.96643	1.03141	0.985701
2547	WLnHoB	claoeu	outcome	NDST1	Inverse variance weighted	2	0.0378818	0.0844791	0.653852	-0.127697	0.203461	1.03861	0.88012	1.22564	0.958133
2548	WLObfR	claoeu	outcome	NAGK	Inverse variance weighted	2	-0.0491262	0.0541357	0.364161	-0.155232	0.0569798	0.952061	0.856216	1.05863	0.850892
2559	WpijRc	claoeu	outcome	NLGN1	Inverse variance weighted	4	0.0723818	0.0833608	0.385233	-0.0910054	0.235769	1.07507	0.913013	1.26588	0.861041
2562	wpsQSI	claoeu	outcome	ISK7	Inverse variance weighted	2	0.0361464	0.0902031	0.688624	-0.140652	0.212944	1.03681	0.868792	1.23732	0.969366
2563	WQ5Ixs	claoeu	outcome	SEPR	Inverse variance weighted	2	0.441226	0.499439	0.376997	-0.537675	1.42013	1.55461	0.584105	4.13764	0.855909
2564	WQherU	claoeu	outcome	ESAM	Inverse variance weighted	2	0.0758301	0.0658501	0.249503	-0.0532361	0.204896	1.07878	0.948156	1.2274	0.805561
2565	wQZ8ZT	claoeu	outcome	Coagulation Factor XI	Inverse variance weighted	2	-0.0163178	0.0673274	0.808497	-0.148279	0.115644	0.983815	0.86219	1.1226	0.971658
2568	wr6Msz	claoeu	outcome	IL-1 R AcP	Inverse variance weighted	4	-0.00996033	0.0156426	0.524292	-0.0406198	0.0206992	0.990089	0.960194	1.02091	0.907198
2579	WVwVqG	claoeu	outcome	ANG	Inverse variance weighted	3	0.00716629	0.0155138	0.644131	-0.0232407	0.0375733	1.00719	0.977027	1.03829	0.950378
2583	wxBKLx	claoeu	outcome	CD14	Inverse variance weighted	2	0.0192013	0.128917	0.881598	-0.233475	0.271878	1.01939	0.791777	1.31243	0.982547
2584	wxKkkZ	claoeu	outcome	DPOLM	Inverse variance weighted	2	-0.0455714	0.0448934	0.310057	-0.133562	0.0424197	0.955451	0.874973	1.04333	0.843164
2588	WYXlqV	claoeu	outcome	AIF1L	Inverse variance weighted	2	-0.0253898	0.0243541	0.297169	-0.0731239	0.0223443	0.97493	0.929486	1.0226	0.843164
2592	wZdih2	claoeu	outcome	FLRT2	Inverse variance weighted	3	0.00886884	0.0459641	0.846997	-0.0812209	0.0989585	1.00891	0.92199	1.10402	0.977896
2595	X1yWqM	claoeu	outcome	AGRN	Inverse variance weighted	2	-0.0259061	0.0421338	0.538652	-0.108488	0.0566762	0.974427	0.897189	1.05831	0.913804
2596	x2Lq03	claoeu	outcome	GAS-6	Inverse variance weighted	2	0.0212405	0.0410033	0.604445	-0.0591259	0.101607	1.02147	0.942588	1.10695	0.928129
2600	X57wDb	claoeu	outcome	Carbonic anhydrase I	Inverse variance weighted	3	-0.0309676	0.0483844	0.522151	-0.125801	0.0638658	0.969507	0.88179	1.06595	0.907198
2606	X8FxRY	claoeu	outcome	LIRB3	Inverse variance weighted	5	0.00684582	0.0101794	0.501255	-0.0131058	0.0267975	1.00687	0.98698	1.02716	0.897613
2609	x9NHq0	claoeu	outcome	RGMA	Inverse variance weighted	2	-0.0676365	0.100503	0.500959	-0.264622	0.129349	0.9346	0.767496	1.13809	0.897613
2611	XabBOp	claoeu	outcome	SPLC2	Inverse variance weighted	2	0.118334	0.151273	0.434067	-0.178162	0.414829	1.12562	0.836807	1.51411	0.876301
2615	xbhhPR	claoeu	outcome	RSPO4	Inverse variance weighted	4	0.124576	0.10065	0.215821	-0.0726976	0.321849	1.13267	0.929882	1.37968	0.789733
2620	XbkCku	claoeu	outcome	C1-Esterase Inhibitor	Inverse variance weighted	3	-0.0546023	0.0210938	0.00963801	-0.0959461	-0.0132586	0.946862	0.908513	0.986829	0.263205
2623	xcELR6	claoeu	outcome	CD72	Inverse variance weighted	2	-0.167048	0.118152	0.157408	-0.398626	0.0645293	0.846159	0.671242	1.06666	0.727663
2626	XctQJ8	claoeu	outcome	CBLN4	Inverse variance weighted	6	-0.0121552	0.0387985	0.754061	-0.0882003	0.0638899	0.987918	0.915577	1.06598	0.971658
2632	Xdtgzs	claoeu	outcome	LTB4DH	Inverse variance weighted	3	-0.0594907	0.0229408	0.00950785	-0.104455	-0.0145268	0.942244	0.900816	0.985578	0.263205
2642	xIFjO1	claoeu	outcome	TCCR	Inverse variance weighted	3	-0.0456651	0.0179507	0.0109616	-0.0808484	-0.0104818	0.955362	0.922333	0.989573	0.288847
2649	XjPYWf	claoeu	outcome	PDGFD	Inverse variance weighted	5	-0.00739478	0.0287631	0.797107	-0.0637704	0.0489808	0.992632	0.93822	1.0502	0.971658
2654	xKAxMe	claoeu	outcome	GPC5	Inverse variance weighted	6	0.0341597	0.0286433	0.23303	-0.0219812	0.0903006	1.03475	0.978259	1.0945	0.79188
2659	xKqkNW	claoeu	outcome	Tirap	Inverse variance weighted	3	0.0229421	0.0482379	0.634357	-0.0716043	0.117488	1.02321	0.930899	1.12467	0.945679
2662	XkX6VJ	claoeu	outcome	Inosine triphosphatase	Inverse variance weighted	2	-0.00265373	0.0159478	0.867841	-0.0339114	0.0286039	0.99735	0.966657	1.02902	0.982547
2666	XNtlgX	claoeu	outcome	HGFA	Inverse variance weighted	5	0.00634438	0.0133512	0.63465	-0.0198239	0.0325127	1.00636	0.980371	1.03305	0.945679
2672	Xopuir	claoeu	outcome	AMPB	Inverse variance weighted	3	-0.00941289	0.0341609	0.782897	-0.0763682	0.0575424	0.990631	0.926475	1.05923	0.971658
2675	XOyjo7	claoeu	outcome	PTGD2	Inverse variance weighted	2	0.00654264	0.0172098	0.703819	-0.0271885	0.0402738	1.00656	0.973178	1.0411	0.970037
2676	XpMpgF	claoeu	outcome	OCTC	Inverse variance weighted	2	0.007449	0.0275113	0.786575	-0.0464732	0.0613712	1.00748	0.95459	1.06329	0.971658
2679	xpO80x	claoeu	outcome	Kallikrein 11	Inverse variance weighted	3	-0.00387724	0.0115601	0.737324	-0.026535	0.0187805	0.99613	0.973814	1.01896	0.971658
2687	xUBR4v	claoeu	outcome	Laminin gamma-2	Inverse variance weighted	3	-0.0350497	0.0172701	0.0424072	-0.068899	-0.00120029	0.965557	0.933421	0.9988	0.455432
2693	xUsrjl	claoeu	outcome	Lactoferrin	Inverse variance weighted	3	0.0545047	0.0526121	0.300215	-0.048615	0.157624	1.05602	0.952548	1.17073	0.843164
2698	XUSSdl	claoeu	outcome	BGH3	Inverse variance weighted	4	0.0407986	0.0235837	0.0836399	-0.00542553	0.0870227	1.04164	0.994589	1.09092	0.584223
2710	XYuvS0	claoeu	outcome	SIG14	Inverse variance weighted	3	0.0126137	0.0233861	0.589633	-0.033223	0.0584505	1.01269	0.967323	1.06019	0.926383
2718	Y8T0fb	claoeu	outcome	Neuropilin-2	Inverse variance weighted	4	0.0813476	0.0651131	0.211545	-0.0462741	0.208969	1.08475	0.95478	1.23241	0.789733
2722	y9X1gm	claoeu	outcome	AKR1A1	Inverse variance weighted	2	-0.00910787	0.0176596	0.606031	-0.0437206	0.0255049	0.990933	0.957221	1.02583	0.928835
2723	YA3LrV	claoeu	outcome	SREC-II	Inverse variance weighted	2	-0.178102	0.0721909	0.0136211	-0.319596	-0.0366083	0.836857	0.726442	0.964054	0.309983
2728	yar7oV	claoeu	outcome	FUT5	Inverse variance weighted	4	-0.00219592	0.0203817	0.914202	-0.0421441	0.0377523	0.997806	0.958732	1.03847	0.985701
2734	ycjDIF	claoeu	outcome	B3GLT	Inverse variance weighted	2	-0.000575838	0.0411405	0.988832	-0.0812113	0.0800596	0.999424	0.921999	1.08335	0.997466
2737	yDcIDh	claoeu	outcome	GLTD2	Inverse variance weighted	3	-0.0965962	0.0443058	0.0292416	-0.183436	-0.00975677	0.907923	0.832406	0.990291	0.413441
2744	YFHPcb	claoeu	outcome	LIRA6	Inverse variance weighted	8	0.0111284	0.0189961	0.557991	-0.0261039	0.0483607	1.01119	0.974234	1.04955	0.916627
2747	yHpmLs	claoeu	outcome	SELPL	Inverse variance weighted	2	0.0142798	0.0398004	0.719755	-0.0637289	0.0922886	1.01438	0.938259	1.09668	0.971658
2748	Yi4dlt	claoeu	outcome	IGFBP-7	Inverse variance weighted	2	-0.0225931	0.0361127	0.53156	-0.0933741	0.0481879	0.97766	0.910853	1.04937	0.909343
2749	YIDgFR	claoeu	outcome	PSG4	Inverse variance weighted	2	0.259631	0.132935	0.0508114	-0.000921374	0.520183	1.29645	0.999079	1.68234	0.484054
2750	YiNjSP	claoeu	outcome	Cathepsin V	Inverse variance weighted	2	-0.0158184	0.0614045	0.796708	-0.136171	0.104534	0.984306	0.872693	1.11019	0.971658
2753	yKoKUk	claoeu	outcome	FAM3D	Inverse variance weighted	3	-0.0115313	0.0280276	0.680759	-0.0664655	0.0434028	0.988535	0.935695	1.04436	0.967157
2759	YlKUUq	claoeu	outcome	S100A6	Inverse variance weighted	3	0.0478915	0.0811967	0.555311	-0.111254	0.207037	1.04906	0.894712	1.23003	0.916627
2765	Ynxnc8	claoeu	outcome	GOLM1	Inverse variance weighted	2	-0.158949	0.0422236	0.000166904	-0.241708	-0.0761912	0.853039	0.785286	0.926639	0.0201962
2766	ynZt9y	claoeu	outcome	GSH0	Inverse variance weighted	2	0.272499	0.103707	0.00859954	0.0692325	0.475765	1.31324	1.07169	1.60924	0.252656
2767	YQPGR1	claoeu	outcome	AMIGO2	Inverse variance weighted	2	0.165984	0.0874223	0.0576104	-0.00536329	0.337332	1.18055	0.994651	1.4012	0.509717
2769	yqVlns	claoeu	outcome	GDE5	Inverse variance weighted	2	-0.150209	0.104551	0.150802	-0.355128	0.0547109	0.860529	0.701084	1.05624	0.71715
2772	yQxoCj	claoeu	outcome	SARP-2	Inverse variance weighted	5	-0.0889587	0.0416656	0.0327559	-0.170623	-0.00729407	0.914883	0.843139	0.992732	0.413441
2777	Yudu0G	claoeu	outcome	Phosphomannomutase 2	Inverse variance weighted	2	-0.14518	0.1082	0.17967	-0.357252	0.0668922	0.864867	0.699596	1.06918	0.748864
2781	YVlPae	claoeu	outcome	CAD17	Inverse variance weighted	3	-0.011344	0.03129	0.716945	-0.0726725	0.0499844	0.98872	0.929905	1.05125	0.971658
2788	YXXMUs	claoeu	outcome	VWA2	Inverse variance weighted	6	-0.000575173	0.0584943	0.992155	-0.115224	0.114074	0.999425	0.891166	1.12083	0.998135
2791	yY0WuC	claoeu	outcome	LOXL3	Inverse variance weighted	2	0.00173728	0.0990526	0.986007	-0.192406	0.19588	1.00174	0.824972	1.21638	0.996503
2793	YYMypB	claoeu	outcome	ANTXR2	Inverse variance weighted	2	0.0933616	0.0483668	0.053572	-0.00143739	0.188161	1.09786	0.998564	1.20703	0.499783
2797	z149af	claoeu	outcome	UNC5B	Inverse variance weighted	3	-0.0342127	0.118033	0.771926	-0.265557	0.197132	0.966366	0.766779	1.2179	0.971658
2800	z16kpD	claoeu	outcome	HYAL1	Inverse variance weighted	2	0.0234984	0.085238	0.782794	-0.143568	0.190565	1.02378	0.866262	1.20993	0.971658
2803	Z41LYQ	claoeu	outcome	TSP2	Inverse variance weighted	7	0.0365488	0.0645594	0.571308	-0.0899876	0.163085	1.03722	0.913943	1.17714	0.920214
2809	Za2gKR	claoeu	outcome	MAGI2	Inverse variance weighted	2	-0.0324563	0.0229584	0.15745	-0.0774548	0.0125422	0.968065	0.925469	1.01262	0.727663
2810	ZADLWF	claoeu	outcome	PCD10	Inverse variance weighted	2	-0.158936	0.0760544	0.0366382	-0.308003	-0.00986979	0.853051	0.734913	0.990179	0.437116
2815	zC2Lvv	claoeu	outcome	GCP-2	Inverse variance weighted	2	0.0301573	0.0161416	0.0617207	-0.00148024	0.0617948	1.03062	0.998521	1.06374	0.524624
2817	ZCyo2P	claoeu	outcome	LRAP	Inverse variance weighted	2	-0.0331011	0.0204518	0.105557	-0.0731867	0.00698447	0.967441	0.929427	1.00701	0.639818
2818	zelesp	claoeu	outcome	alpha-1-antichymotrypsin complex	Inverse variance weighted	2	-0.0818251	0.0758833	0.280899	-0.230556	0.0669062	0.921433	0.794092	1.0692	0.832716
2819	ZFIFSo	claoeu	outcome	D3D2	Inverse variance weighted	2	-0.0380646	0.0586816	0.516556	-0.153081	0.0769514	0.962651	0.858061	1.07999	0.906387
2821	zggb8G	claoeu	outcome	AKR1C3	Inverse variance weighted	2	0.0492807	0.113307	0.663612	-0.172801	0.271363	1.05052	0.841305	1.31175	0.9622
2824	zgVocq	claoeu	outcome	contactin-1	Inverse variance weighted	4	-0.0290992	0.0368522	0.42975	-0.101329	0.0431311	0.97132	0.903635	1.04407	0.87326
2828	Zjkrxm	claoeu	outcome	ROR2	Inverse variance weighted	2	-0.0428007	0.0564777	0.448551	-0.153497	0.0678956	0.958102	0.857703	1.07025	0.88302
2832	zlbCBG	claoeu	outcome	Protease nexin I	Inverse variance weighted	3	0.00493835	0.0159023	0.756147	-0.0262301	0.0361068	1.00495	0.974111	1.03677	0.971658
2835	ZLVgeM	claoeu	outcome	ERG19	Inverse variance weighted	2	0.0928006	0.185533	0.616945	-0.270843	0.456445	1.09724	0.762736	1.57845	0.933184
2837	ZMnW4k	claoeu	outcome	SCUB3	Inverse variance weighted	2	-0.127819	0.0604957	0.0346127	-0.246391	-0.00924742	0.880013	0.781617	0.990795	0.426133
2840	znvVNH	claoeu	outcome	APOH	Inverse variance weighted	2	-0.0239086	0.0565238	0.672308	-0.134695	0.0868781	0.976375	0.873982	1.09076	0.966322
2841	ZoLLCH	claoeu	outcome	Trypsin 2	Inverse variance weighted	2	-0.0101244	0.0453899	0.823493	-0.0990887	0.0788399	0.989927	0.905662	1.08203	0.971658
2843	zOr2qp	claoeu	outcome	APMAP	Inverse variance weighted	2	0.069538	0.0907712	0.443629	-0.108374	0.247449	1.07201	0.897292	1.28075	0.880124
2848	zRK63o	claoeu	outcome	SCAR5	Inverse variance weighted	2	0.055826	0.0434763	0.199122	-0.0293875	0.14104	1.05741	0.97104	1.15147	0.789367
2854	zw20xv	claoeu	outcome	fibulin 1	Inverse variance weighted	2	-0.196252	0.0735499	0.00762399	-0.34041	-0.0520942	0.821805	0.711479	0.949239	0.243643
2858	ZXFfkL	claoeu	outcome	CA2D3	Inverse variance weighted	6	0.00727246	0.0557608	0.896232	-0.102019	0.116564	1.0073	0.903013	1.12363	0.982547

## Sheet: Supplementary Material 3
	id.exposure	id.outcome	outcome	exposure	method	nsnp	b	se	pval	lo_ci	up_ci	or	or_lci95	or_uci95	FDR
1	00QfbA	cq7umL	outcome	QSOX1	Wald ratio	1	-0.0306295	0.0180067	0.0889429	-0.0659226	0.00466373	0.969835	0.936203	1.00467	0.561883
2	028Ten	cq7umL	outcome	IFNGR2	Wald ratio	1	0.0169452	0.00941472	0.0718827	-0.00150767	0.035398	1.01709	0.998493	1.03603	0.523673
3	05Fce4	cq7umL	outcome	TP53	Wald ratio	1	-0.233227	0.184148	0.205329	-0.594157	0.127704	0.791974	0.552027	1.13622	0.710627
4	09wRC3	cq7umL	outcome	LAMB1	Wald ratio	1	0.0127836	0.0165756	0.440572	-0.0197046	0.0452717	1.01287	0.980488	1.04631	0.841807
5	0aGLO0	cq7umL	outcome	CD69	Wald ratio	1	0.0979607	0.204609	0.632102	-0.303073	0.498994	1.10292	0.738545	1.64706	0.912882
6	0AZOzD	cq7umL	outcome	SORBS1	Wald ratio	1	0.045635	0.21966	0.835422	-0.384898	0.476168	1.04669	0.68052	1.60989	0.970972
7	0ClmL5	cq7umL	outcome	CD5	Wald ratio	1	0.0554969	0.0890898	0.533329	-0.119119	0.230113	1.05707	0.887702	1.25874	0.882316
8	0dM6Bx	cq7umL	outcome	COL5A1	Wald ratio	1	-0.0782132	0.0499566	0.117437	-0.176128	0.0197017	0.924767	0.838511	1.0199	0.62053
9	0dOfmc	cq7umL	outcome	IL6R	Wald ratio	1	0.0138631	0.0103595	0.18083	-0.0064415	0.0341677	1.01396	0.993579	1.03476	0.680398
10	0E8vC0	cq7umL	outcome	LPL	Wald ratio	1	-0.0267926	0.0749123	0.720603	-0.173621	0.120036	0.973563	0.840616	1.12754	0.948284
11	0fC6zF	cq7umL	outcome	TLR3	Wald ratio	1	-0.0174574	0.00963575	0.0700281	-0.0363434	0.0014287	0.982694	0.964309	1.00143	0.523673
12	0htiZL	cq7umL	outcome	DUSP13	Wald ratio	1	-0.0162186	0.0394379	0.680893	-0.093517	0.0610797	0.983912	0.910723	1.06298	0.932709
13	0hv5pm	cq7umL	outcome	ALPP	Wald ratio	1	0.00394878	0.0233895	0.865933	-0.0418946	0.0497921	1.00396	0.958971	1.05105	0.980117
14	0iXeEO	cq7umL	outcome	HDDC2	Wald ratio	1	0.0105615	0.0196593	0.591111	-0.0279707	0.0490937	1.01062	0.972417	1.05032	0.895719
15	0jtIXQ	cq7umL	outcome	MAN1A2	Wald ratio	1	0.0199413	0.0564546	0.723919	-0.0907098	0.130592	1.02014	0.913283	1.1395	0.948965
16	0qwlxg	cq7umL	outcome	SPESP1	Wald ratio	1	-0.0075567	0.0381188	0.842857	-0.0822696	0.0671562	0.992472	0.921024	1.06946	0.972166
17	0Ukgrl	cq7umL	outcome	CELA2A	Wald ratio	1	0.0537163	0.185213	0.771798	-0.309301	0.416734	1.05519	0.73396	1.517	0.963288
18	0uveGZ	cq7umL	outcome	GLB1	Wald ratio	1	-0.0267244	0.048168	0.579021	-0.121134	0.067685	0.97363	0.885915	1.07003	0.891027
19	0vFndL	cq7umL	outcome	CRH	Wald ratio	1	-0.0424818	0.029927	0.155749	-0.101139	0.016175	0.958408	0.903808	1.01631	0.638196
20	0w8TB5	cq7umL	outcome	HYOU1	Wald ratio	1	0.0158371	0.0654856	0.808904	-0.112515	0.144189	1.01596	0.893584	1.1551	0.967492
21	0wF8F7	cq7umL	outcome	IFIT3	Wald ratio	1	0.0491244	0.10773	0.648394	-0.162027	0.260276	1.05035	0.850418	1.29729	0.915163
22	0x5oRB	cq7umL	outcome	CLEC12A	Wald ratio	1	0.0280979	0.0248729	0.258619	-0.0206529	0.0768488	1.0285	0.979559	1.07988	0.746638
23	0X5PhK	cq7umL	outcome	CLMP	Wald ratio	1	0.00421294	0.0332526	0.899182	-0.0609622	0.0693881	1.00422	0.940859	1.07185	0.984985
24	0Xod2N	cq7umL	outcome	GDNF	Wald ratio	1	0.0105622	0.0491831	0.829961	-0.0858367	0.106961	1.01062	0.917744	1.11289	0.968734
25	18TW62	cq7umL	outcome	GGT1	Wald ratio	1	0.0880677	0.0438228	0.0444701	0.00217503	0.17396	1.09206	1.00218	1.19001	0.487646
26	1A8goI	cq7umL	outcome	CLSTN3	Wald ratio	1	-0.0163833	0.0225662	0.467833	-0.0606131	0.0278465	0.98375	0.941187	1.02824	0.855694
27	1CjFzo	cq7umL	outcome	TREH	Wald ratio	1	-0.038686	0.0126587	0.00224259	-0.0634971	-0.0138749	0.962053	0.938477	0.986221	0.14821
28	1CKOYT	cq7umL	outcome	FABP6	Wald ratio	1	-0.100774	0.0759452	0.184533	-0.249626	0.0480788	0.904138	0.779092	1.04925	0.683809
29	1cpPc6	cq7umL	outcome	FGF2	Wald ratio	1	0.0134459	0.0169583	0.427848	-0.0197924	0.0466842	1.01354	0.980402	1.04779	0.837827
30	1DRKh1	cq7umL	outcome	ULBP2	Wald ratio	1	0.0317656	0.0214039	0.137781	-0.010186	0.0737173	1.03228	0.989866	1.0765	0.626616
31	1dtaVK	cq7umL	outcome	PTH1R	Wald ratio	1	0.0544319	0.103337	0.598372	-0.148108	0.256972	1.05594	0.862338	1.29301	0.90084
32	1Eq5fu	cq7umL	outcome	CPB2	Wald ratio	1	0.0120304	0.0198998	0.545478	-0.0269732	0.0510341	1.0121	0.973387	1.05236	0.883822
33	1gNZAM	cq7umL	outcome	CD300A	Wald ratio	1	-0.0323778	0.0520224	0.533691	-0.134342	0.0695862	0.968141	0.874291	1.07206	0.882316
34	1h8c9P	cq7umL	outcome	CRYBB2	Wald ratio	1	0.195856	0.159166	0.218504	-0.116109	0.50782	1.21635	0.890378	1.66167	0.715126
35	1HDAl6	cq7umL	outcome	CHAC2	Wald ratio	1	0.000673183	0.0726149	0.992603	-0.141652	0.142998	1.00067	0.867923	1.15373	0.99873
36	1jXOKt	cq7umL	outcome	EREG	Wald ratio	1	0.081796	0.152814	0.592468	-0.21772	0.381312	1.08523	0.80435	1.4642	0.89634
37	1KeMo6	cq7umL	outcome	PLA2G10	Wald ratio	1	-0.440433	0.206243	0.0327198	-0.844669	-0.0361967	0.643758	0.4297	0.964451	0.428034
38	1KePue	cq7umL	outcome	PRSS8	Wald ratio	1	0.158138	0.0981772	0.107237	-0.0342897	0.350565	1.17133	0.966291	1.41987	0.603915
39	1kwxP0	cq7umL	outcome	CRHBP	Wald ratio	1	0.00908301	0.0190915	0.634245	-0.0283364	0.0465024	1.00912	0.972061	1.0476	0.913227
40	1NoHY3	cq7umL	outcome	DNAJB6	Wald ratio	1	-0.0753151	0.0551382	0.17196	-0.183386	0.0327557	0.927451	0.832447	1.0333	0.661562
41	1nuMch	cq7umL	outcome	SH2B3	Wald ratio	1	0.117297	0.156613	0.453883	-0.189665	0.424259	1.12445	0.827236	1.52846	0.845572
42	1Qg5EV	cq7umL	outcome	PALM2	Wald ratio	1	-0.0550084	0.0559317	0.325365	-0.164634	0.0546177	0.946477	0.848204	1.05614	0.786308
43	1qTxDQ	cq7umL	outcome	FCRLB	Wald ratio	1	-0.0240556	0.0162629	0.139094	-0.0559308	0.00781962	0.976231	0.945605	1.00785	0.626616
44	1R2eFb	cq7umL	outcome	ASAH1	Wald ratio	1	0.0174057	0.0216826	0.42212	-0.0250922	0.0599035	1.01756	0.97522	1.06173	0.837827
45	1SeHcC	cq7umL	outcome	P4HB	Wald ratio	1	-0.0337279	0.156905	0.829801	-0.341262	0.273806	0.966835	0.710873	1.31496	0.968734
46	1SSlxe	cq7umL	outcome	SLAMF6	Wald ratio	1	0.0219509	0.063179	0.728261	-0.10188	0.145782	1.02219	0.903138	1.15694	0.950291
47	1td9KC	cq7umL	outcome	LRRC37A2	Wald ratio	1	-0.0106635	0.0167534	0.524453	-0.0435001	0.0221732	0.989393	0.957432	1.02242	0.882316
48	1txWyF	cq7umL	outcome	BRSK2	Wald ratio	1	0.0180125	0.0183252	0.325638	-0.0179048	0.0539298	1.01818	0.982254	1.05541	0.786308
49	1wKGqe	cq7umL	outcome	CIAPIN1	Wald ratio	1	-0.00650359	0.21879	0.976286	-0.435332	0.422325	0.993518	0.64705	1.5255	0.99429
50	1wsjqx	cq7umL	outcome	IL34	Wald ratio	1	0.0126684	0.0152812	0.407093	-0.0172827	0.0426196	1.01275	0.982866	1.04354	0.835453
51	1xtRZI	cq7umL	outcome	FLRT2	Wald ratio	1	0.0185806	0.0194422	0.339231	-0.0195261	0.0566872	1.01875	0.980663	1.05832	0.795646
52	1YAWGf	cq7umL	outcome	GMFG	Wald ratio	1	-0.00715623	0.164324	0.965264	-0.329232	0.31492	0.992869	0.719476	1.37015	0.99429
53	1YL4gq	cq7umL	outcome	CD79B	Wald ratio	1	-0.09499	0.0666995	0.154404	-0.225721	0.0357411	0.909382	0.797941	1.03639	0.638196
54	24YlxM	cq7umL	outcome	PCBP2	Wald ratio	1	-0.0344057	0.228717	0.880426	-0.482691	0.41388	0.966179	0.61712	1.51268	0.981426
55	2A8abI	cq7umL	outcome	NCAM2	Wald ratio	1	-0.011503	0.021064	0.584997	-0.0527885	0.0297824	0.988563	0.948581	1.03023	0.891027
56	2BXHkA	cq7umL	outcome	HS6ST1	Wald ratio	1	-0.0792986	0.0515074	0.123669	-0.180253	0.021656	0.923764	0.835059	1.02189	0.626616
57	2ceAiX	cq7umL	outcome	GUCA2A	Wald ratio	1	0.0373566	0.120001	0.755571	-0.197845	0.272558	1.03806	0.820497	1.31332	0.961483
58	2dAesO	cq7umL	outcome	BANK1	Wald ratio	1	-0.139489	0.0971613	0.151104	-0.329925	0.0509473	0.869803	0.718978	1.05227	0.637169
59	2eAMtV	cq7umL	outcome	CNTN5	Wald ratio	1	0.00573329	0.0214867	0.7896	-0.0363806	0.0478471	1.00575	0.964273	1.04901	0.964111
60	2G2uJ5	cq7umL	outcome	TRDMT1	Wald ratio	1	0.0500149	0.0745853	0.502493	-0.0961723	0.196202	1.05129	0.908307	1.21677	0.868885
61	2ggScu	cq7umL	outcome	CD164	Wald ratio	1	0.0199915	0.0717956	0.780667	-0.120728	0.160711	1.02019	0.886275	1.17435	0.964111
62	2gj5IH	cq7umL	outcome	PRDX1	Wald ratio	1	-0.0420965	0.2072	0.839003	-0.448208	0.364015	0.958777	0.638772	1.4391	0.972166
63	2h2p9b	cq7umL	outcome	PCDH17	Wald ratio	1	-0.000945137	0.0315093	0.976071	-0.0627034	0.0608131	0.999055	0.939222	1.0627	0.99429
64	2i6cVl	cq7umL	outcome	ARHGEF10	Wald ratio	1	0.00394917	0.0378414	0.916883	-0.0702199	0.0781182	1.00396	0.932189	1.08125	0.985247
65	2Ik4Xd	cq7umL	outcome	B4GALT1	Wald ratio	1	-0.007273	0.0506082	0.885728	-0.106465	0.0919191	0.992753	0.899006	1.09628	0.982266
66	2J5Gd6	cq7umL	outcome	XRCC4	Wald ratio	1	-0.25381	0.136055	0.0621126	-0.520478	0.0128584	0.775839	0.594236	1.01294	0.513704
67	2khsPE	cq7umL	outcome	CD40	Wald ratio	1	-0.0675017	0.027661	0.0146743	-0.121717	-0.0132861	0.934726	0.885399	0.986802	0.326266
68	2Kow7L	cq7umL	outcome	MEGF10	Wald ratio	1	-0.0162066	0.0264097	0.539439	-0.0679697	0.0355564	0.983924	0.934289	1.0362	0.88375
69	2Lmzgh	cq7umL	outcome	KLK7	Wald ratio	1	0.0195192	0.0247022	0.429422	-0.0288971	0.0679355	1.01971	0.971516	1.0703	0.837827
70	2lXwsk	cq7umL	outcome	OGFR	Wald ratio	1	0.0365533	0.0787295	0.642441	-0.117757	0.190863	1.03723	0.888912	1.21029	0.915163
71	2nqKfe	cq7umL	outcome	CEACAM6	Wald ratio	1	0.191283	0.0883564	0.0303953	0.0181043	0.364461	1.2108	1.01827	1.43974	0.416294
72	2OekSi	cq7umL	outcome	EPHA1	Wald ratio	1	0.0568006	0.0593671	0.338684	-0.0595589	0.17316	1.05844	0.94218	1.18906	0.795646
73	2p2n8u	cq7umL	outcome	CFHR2	Wald ratio	1	0.0132752	0.0110018	0.227575	-0.00828847	0.0348388	1.01336	0.991746	1.03545	0.721359
74	2roE7Y	cq7umL	outcome	ALDH5A1	Wald ratio	1	0.129742	0.0707042	0.0665055	-0.00883794	0.268323	1.13853	0.991201	1.30777	0.523673
75	2rWbyd	cq7umL	outcome	ELN	Wald ratio	1	-0.482895	0.169196	0.00431641	-0.814519	-0.151272	0.616994	0.442852	0.859614	0.190163
76	2TAHdv	cq7umL	outcome	EBAG9	Wald ratio	1	-0.0180752	0.162907	0.911653	-0.337373	0.301223	0.982087	0.713642	1.35151	0.985247
77	2tBwNP	cq7umL	outcome	EGFLAM	Wald ratio	1	0.023097	0.0249097	0.353808	-0.025726	0.07192	1.02337	0.974602	1.07457	0.807865
78	2TcPQg	cq7umL	outcome	INSL3	Wald ratio	1	-0.304285	0.355745	0.39236	-1.00154	0.392975	0.737651	0.367312	1.48138	0.829263
79	2TpfGZ	cq7umL	outcome	RNASE1	Wald ratio	1	0.0581782	0.0567965	0.30568	-0.0531429	0.169499	1.0599	0.948245	1.18471	0.781423
80	2u0H0l	cq7umL	outcome	LIFR	Wald ratio	1	0.0287836	0.0522244	0.581529	-0.0735763	0.131144	1.0292	0.929065	1.14013	0.891027
81	2xSBYu	cq7umL	outcome	CRYGD	Wald ratio	1	0.0180264	0.0155234	0.245543	-0.0123994	0.0484523	1.01819	0.987677	1.04965	0.7362
82	2xUwqD	cq7umL	outcome	SEL1L	Wald ratio	1	0.0274595	0.0358198	0.443318	-0.0427472	0.0976662	1.02784	0.958154	1.10259	0.841977
83	2yOnoZ	cq7umL	outcome	MMUT	Wald ratio	1	0.0113272	0.10649	0.91529	-0.197393	0.220047	1.01139	0.820868	1.24614	0.985247
84	2zTEpU	cq7umL	outcome	SUGP1	Wald ratio	1	-0.158693	0.0531979	0.00285378	-0.262961	-0.0544249	0.853258	0.768772	0.94703	0.162856
85	31MB4V	cq7umL	outcome	PER3	Wald ratio	1	0.00138772	0.0291146	0.961984	-0.055677	0.0584524	1.00139	0.945845	1.06019	0.994127
86	32h7kA	cq7umL	outcome	ERBB3	Wald ratio	1	0.0303153	0.0905409	0.737758	-0.147145	0.207775	1.03078	0.863169	1.23094	0.955402
87	32PEWE	cq7umL	outcome	CXCL12	Wald ratio	1	-0.0209912	0.0579228	0.717053	-0.13452	0.0925374	0.979228	0.874136	1.09695	0.946568
88	337YCF	cq7umL	outcome	TNC	Wald ratio	1	-0.064509	0.0452936	0.154376	-0.153284	0.0242664	0.937528	0.857886	1.02456	0.638196
89	35VKnm	cq7umL	outcome	SLITRK1	Wald ratio	1	0.213927	0.0986582	0.0301312	0.0205566	0.407297	1.23853	1.02077	1.50275	0.416294
90	366KF0	cq7umL	outcome	NSFL1C	Wald ratio	1	-0.141061	0.137457	0.30479	-0.410477	0.128355	0.868436	0.663334	1.13696	0.781423
91	37JVfd	cq7umL	outcome	KLK6	Wald ratio	1	0.045614	0.0569088	0.422826	-0.0659273	0.157155	1.04667	0.936199	1.17018	0.837827
92	37n6PG	cq7umL	outcome	IMMT	Wald ratio	1	-0.142793	0.0910127	0.116662	-0.321178	0.0355915	0.866933	0.725294	1.03623	0.619377
93	3aSRWQ	cq7umL	outcome	GLRX5	Wald ratio	1	-0.224334	0.0931562	0.0160336	-0.40692	-0.0417479	0.799048	0.665697	0.959112	0.33505
94	3EkS9m	cq7umL	outcome	ACAN	Wald ratio	1	0.0761657	0.115099	0.508136	-0.149428	0.301759	1.07914	0.861201	1.35224	0.86993
95	3f0qEM	cq7umL	outcome	CCDC134	Wald ratio	1	-0.328522	0.17791	0.0648107	-0.677226	0.0201819	0.719987	0.508024	1.02039	0.523022
96	3fBlOo	cq7umL	outcome	PCDH7	Wald ratio	1	0.098728	0.0975076	0.311291	-0.0923868	0.289843	1.10377	0.911752	1.33622	0.781423
97	3gYlUH	cq7umL	outcome	CELA3A	Wald ratio	1	0.00479291	0.0533805	0.928456	-0.0998329	0.109419	1.0048	0.904989	1.11563	0.985247
98	3HKzFV	cq7umL	outcome	CCDC50	Wald ratio	1	0.010335	0.0625824	0.868832	-0.112326	0.132997	1.01039	0.893752	1.14225	0.980117
99	3hxDJh	cq7umL	outcome	SERPING1	Wald ratio	1	-0.00503002	0.0525235	0.923706	-0.107976	0.097916	0.994983	0.897649	1.10287	0.985247
100	3iirBn	cq7umL	outcome	PAM	Wald ratio	1	0.00967267	0.0199409	0.627629	-0.0294115	0.0487569	1.00972	0.971017	1.04997	0.911722
101	3ImfKS	cq7umL	outcome	IGSF3	Wald ratio	1	0.0408655	0.120554	0.734624	-0.19542	0.277151	1.04171	0.822489	1.31937	0.954121
102	3j63XS	cq7umL	outcome	CD80	Wald ratio	1	0.0127443	0.0278345	0.647053	-0.0418114	0.0673	1.01283	0.959051	1.06962	0.915163
103	3JAiJ3	cq7umL	outcome	ANGPT2	Wald ratio	1	0.0787577	0.071597	0.271326	-0.0615724	0.219088	1.08194	0.940285	1.24494	0.761669
104	3JHo19	cq7umL	outcome	CEMIP2	Wald ratio	1	0.0390347	0.0761191	0.608084	-0.110159	0.188228	1.03981	0.895692	1.20711	0.905252
105	3ku9s8	cq7umL	outcome	CCL17	Wald ratio	1	-0.15607	0.0623409	0.0122971	-0.278259	-0.0338823	0.855499	0.757101	0.966685	0.312799
106	3mMWqN	cq7umL	outcome	IL10	Wald ratio	1	-0.0279875	0.105029	0.789874	-0.233844	0.177869	0.972401	0.791485	1.19467	0.964111
107	3Q9qDX	cq7umL	outcome	ODAM	Wald ratio	1	0.0064848	0.0402497	0.872003	-0.0724046	0.0853742	1.00651	0.930155	1.08912	0.980227
108	3QK6xi	cq7umL	outcome	RP2	Wald ratio	1	-0.010929	0.0438132	0.803016	-0.096803	0.0749449	0.98913	0.907735	1.07782	0.967225
109	3qvdQT	cq7umL	outcome	CRYBB1	Wald ratio	1	0.155298	0.0687399	0.0238703	0.0205677	0.290028	1.16801	1.02078	1.33646	0.391211
110	3r0A5j	cq7umL	outcome	RNASE6	Wald ratio	1	0.0211092	0.0280797	0.452195	-0.033927	0.0761453	1.02133	0.966642	1.07912	0.845151
111	3rG3qk	cq7umL	outcome	CD200	Wald ratio	1	-0.0559596	0.0555955	0.314151	-0.164927	0.0530075	0.945577	0.847956	1.05444	0.785148
112	3TDN72	cq7umL	outcome	CR2	Wald ratio	1	0.00458887	0.0718407	0.949069	-0.136219	0.145397	1.0046	0.872652	1.1565	0.987826
113	3URUq1	cq7umL	outcome	BCL2L15	Wald ratio	1	0.0396768	0.0597129	0.506396	-0.0773604	0.156714	1.04047	0.925556	1.16966	0.869264
114	3UXLAi	cq7umL	outcome	MUC16	Wald ratio	1	0.274515	0.154641	0.0758689	-0.0285815	0.577612	1.31589	0.971823	1.78178	0.527089
115	3w4VZC	cq7umL	outcome	MFGE8	Wald ratio	1	-0.0310848	0.0316168	0.325521	-0.0930537	0.030884	0.969393	0.911145	1.03137	0.786308
116	3x6CEm	cq7umL	outcome	LDLRAP1	Wald ratio	1	0.0748354	0.164302	0.648768	-0.247196	0.396867	1.07771	0.780987	1.48716	0.915163
117	3yYn4p	cq7umL	outcome	CCN4	Wald ratio	1	0.0294422	0.0238174	0.216399	-0.01724	0.0761243	1.02988	0.982908	1.0791	0.715126
118	41ofow	cq7umL	outcome	PRAP1	Wald ratio	1	-0.0112715	0.0429253	0.792872	-0.0954052	0.0728622	0.988792	0.909005	1.07558	0.964111
119	45DsNt	cq7umL	outcome	EFEMP1	Wald ratio	1	0.0353484	0.0601398	0.556686	-0.0825256	0.153222	1.03598	0.920788	1.16558	0.883822
120	4A2k2e	cq7umL	outcome	TFF2	Wald ratio	1	-0.00275631	0.0911772	0.975883	-0.181464	0.175951	0.997247	0.834049	1.19238	0.99429
121	4A3BaP	cq7umL	outcome	KEL	Wald ratio	1	-0.0309553	0.0532278	0.560861	-0.135282	0.0733712	0.969519	0.87347	1.07613	0.883822
122	4ABgjL	cq7umL	outcome	FOXJ3	Wald ratio	1	-0.0634713	0.159345	0.690389	-0.375787	0.248844	0.938501	0.686749	1.28254	0.937309
123	4aTrbm	cq7umL	outcome	TG	Wald ratio	1	0.0728885	0.146275	0.618274	-0.21381	0.359587	1.07561	0.807501	1.43274	0.911146
124	4cEPkZ	cq7umL	outcome	CPA4	Wald ratio	1	0.0281965	0.0198965	0.156436	-0.0108006	0.0671936	1.0286	0.989258	1.0695	0.638196
125	4CVQEG	cq7umL	outcome	NXPH3	Wald ratio	1	-0.0948911	0.0667461	0.155121	-0.225713	0.0359312	0.909472	0.797947	1.03658	0.638196
126	4cXHxK	cq7umL	outcome	THBS4	Wald ratio	1	0.0688128	0.0492358	0.162228	-0.0276893	0.165315	1.07124	0.972691	1.17976	0.644395
127	4D46Rk	cq7umL	outcome	FGF21	Wald ratio	1	-0.0761746	0.0838958	0.363895	-0.24061	0.0882611	0.926654	0.786148	1.09227	0.8105
128	4E08Kj	cq7umL	outcome	LAMP3	Wald ratio	1	-0.125222	0.0486516	0.0100573	-0.220579	-0.0298649	0.882301	0.802054	0.970577	0.287452
129	4IBhPd	cq7umL	outcome	CD177	Wald ratio	1	0.00884827	0.0140583	0.52909	-0.0187061	0.0364026	1.00889	0.981468	1.03707	0.882316
130	4k2Bqs	cq7umL	outcome	ALDH1A1	Wald ratio	1	-0.136975	0.136933	0.31716	-0.405363	0.131413	0.871992	0.666735	1.14044	0.785857
131	4L4qIO	cq7umL	outcome	CFHR4	Wald ratio	1	0.0188087	0.0145275	0.195426	-0.00966526	0.0472826	1.01899	0.990381	1.04842	0.701321
132	4lYRfD	cq7umL	outcome	ITGA2	Wald ratio	1	0.0218523	0.0187388	0.243552	-0.0148757	0.0585804	1.02209	0.985234	1.06033	0.7362
133	4PETjt	cq7umL	outcome	FAM171B	Wald ratio	1	0.0115996	0.0324978	0.721141	-0.0520961	0.0752953	1.01167	0.949238	1.0782	0.948284
134	4qL3yJ	cq7umL	outcome	ITGA5	Wald ratio	1	-0.189306	0.169799	0.264901	-0.522113	0.143501	0.827533	0.593266	1.15431	0.752835
135	4QZ4EF	cq7umL	outcome	ITGB5	Wald ratio	1	-0.0878498	0.155274	0.571549	-0.392188	0.216488	0.915898	0.675577	1.24171	0.890348
136	4SDtMv	cq7umL	outcome	LGALS1	Wald ratio	1	0.0650603	0.0400804	0.104537	-0.0134973	0.143618	1.06722	0.986593	1.15444	0.596559
137	4SIYeC	cq7umL	outcome	ECI2	Wald ratio	1	0.0369704	0.0422908	0.382012	-0.0459196	0.11986	1.03766	0.955119	1.12734	0.821326
138	4tJyWX	cq7umL	outcome	PIK3IP1	Wald ratio	1	-0.0252843	0.0369149	0.493385	-0.0976375	0.0470689	0.975033	0.906978	1.04819	0.868885
139	4UmaM3	cq7umL	outcome	B4GAT1	Wald ratio	1	-0.0607369	0.0405277	0.133964	-0.140171	0.0186973	0.941071	0.869209	1.01887	0.626616
140	4XnKw7	cq7umL	outcome	MMP12	Wald ratio	1	0.0691385	0.018196	0.000144897	0.0334744	0.104803	1.07158	1.03404	1.11049	0.0402849
141	51qS7M	cq7umL	outcome	CHGB	Wald ratio	1	-0.00120082	0.0174645	0.945183	-0.0354313	0.0330296	0.9988	0.965189	1.03358	0.987826
142	539vTd	cq7umL	outcome	NGRN	Wald ratio	1	-0.236346	0.160301	0.140377	-0.550536	0.077844	0.789508	0.576641	1.08095	0.626616
143	54juid	cq7umL	outcome	DMP1	Wald ratio	1	0.0345972	0.38705	0.928774	-0.724021	0.793215	1.0352	0.484799	2.21049	0.985247
144	54vYod	cq7umL	outcome	MAX	Wald ratio	1	-0.144557	0.125274	0.248527	-0.390093	0.100979	0.865405	0.676994	1.10625	0.741049
145	54wndo	cq7umL	outcome	TNFSF8	Wald ratio	1	0.0988808	0.0464392	0.0332334	0.00785995	0.189902	1.10393	1.00789	1.20913	0.428034
146	560100	cq7umL	outcome	PMVK	Wald ratio	1	0.132469	0.122929	0.281208	-0.108471	0.37341	1.14164	0.897205	1.45268	0.765385
147	57JOeV	cq7umL	outcome	KLK8	Wald ratio	1	-0.00643667	0.0402763	0.873028	-0.0853782	0.0725049	0.993584	0.918165	1.0752	0.980227
148	59TmD2	cq7umL	outcome	SMOC1	Wald ratio	1	-0.0589162	0.0531777	0.2679	-0.163145	0.0453122	0.942786	0.849468	1.04635	0.755593
149	5Aezhm	cq7umL	outcome	PTPRF	Wald ratio	1	-0.128645	0.142506	0.36667	-0.407957	0.150668	0.879286	0.665007	1.16261	0.814188
150	5CI6Ap	cq7umL	outcome	LATS1	Wald ratio	1	0.251483	0.177739	0.157098	-0.0968858	0.599852	1.28593	0.90766	1.82185	0.638841
151	5CPCH4	cq7umL	outcome	PNLIPRP2	Wald ratio	1	-0.00384719	0.00946951	0.684543	-0.0224074	0.0147131	0.99616	0.977842	1.01482	0.933815
152	5Ctaxz	cq7umL	outcome	CALB1	Wald ratio	1	-0.232629	0.146945	0.113398	-0.52064	0.0553828	0.792448	0.59414	1.05695	0.61514
153	5D4xvr	cq7umL	outcome	APEX1	Wald ratio	1	-0.050612	0.0263419	0.0546881	-0.102242	0.00101823	0.950647	0.902811	1.00102	0.505653
154	5dk6Ye	cq7umL	outcome	SPON1	Wald ratio	1	-0.0109149	0.036422	0.764423	-0.082302	0.0604723	0.989144	0.920994	1.06234	0.963288
155	5DtrWK	cq7umL	outcome	ACYP1	Wald ratio	1	0.0638331	0.0435728	0.142927	-0.0215696	0.149236	1.06591	0.978661	1.16095	0.626616
156	5e6lpn	cq7umL	outcome	PVALB	Wald ratio	1	-0.0127371	0.0154385	0.409358	-0.0429966	0.0175223	0.987344	0.957915	1.01768	0.835453
157	5Ed4oM	cq7umL	outcome	ENSA	Wald ratio	1	0.224509	0.192877	0.244423	-0.153529	0.602547	1.25171	0.857676	1.82676	0.7362
158	5fL0Gm	cq7umL	outcome	NPPC	Wald ratio	1	0.152582	0.234832	0.515853	-0.307688	0.612853	1.16484	0.735144	1.84569	0.873302
159	5gnge8	cq7umL	outcome	FCRL1	Wald ratio	1	0.000961865	0.0304527	0.974803	-0.0587254	0.0606491	1.00096	0.942966	1.06253	0.99429
160	5iZmUP	cq7umL	outcome	AMY1A_AMY1B_AMY1C	Wald ratio	1	0.0172616	0.0345437	0.617284	-0.050444	0.0849672	1.01741	0.950807	1.08868	0.911146
161	5K3V2P	cq7umL	outcome	NPTXR	Wald ratio	1	-0.0057769	0.0126252	0.647261	-0.0305222	0.0189684	0.99424	0.969939	1.01915	0.915163
162	5MjEs8	cq7umL	outcome	BPIFB2	Wald ratio	1	-0.0740256	0.0405233	0.0677383	-0.153451	0.00539997	0.928648	0.857743	1.00541	0.523673
163	5mwE2W	cq7umL	outcome	HPSE	Wald ratio	1	0.0404074	0.0393127	0.304022	-0.0366455	0.11746	1.04123	0.964018	1.12464	0.781423
164	5OXxuL	cq7umL	outcome	CA3	Wald ratio	1	-0.0182771	0.080731	0.820894	-0.17651	0.139956	0.981889	0.838191	1.15022	0.968734
165	5RYyiw	cq7umL	outcome	FGF5	Wald ratio	1	0.0175278	0.01675	0.295359	-0.0153022	0.0503578	1.01768	0.984814	1.05165	0.77442
166	5snsko	cq7umL	outcome	GP6	Wald ratio	1	0.0337092	0.0401356	0.400973	-0.0449565	0.112375	1.03428	0.956039	1.11893	0.830068
167	5sysPK	cq7umL	outcome	RASSF2	Wald ratio	1	-0.080723	0.11343	0.47668	-0.303047	0.1416	0.922449	0.738565	1.15212	0.860435
168	5wKegx	cq7umL	outcome	S100A11	Wald ratio	1	-0.00595123	0.0762016	0.93775	-0.155306	0.143404	0.994066	0.856153	1.1542	0.986735
169	5WqJXT	cq7umL	outcome	NPTX2	Wald ratio	1	0.0205854	0.0330398	0.533253	-0.0441726	0.0853434	1.0208	0.956789	1.08909	0.882316
170	5Zdi6l	cq7umL	outcome	TGFB1	Wald ratio	1	-0.00709631	0.0434271	0.870198	-0.0922134	0.0780208	0.992929	0.911911	1.08115	0.980117
171	5ZudOB	cq7umL	outcome	ATRAID	Wald ratio	1	-0.112147	0.0433146	0.00962205	-0.197043	-0.0272502	0.893913	0.821155	0.973118	0.284016
172	63Chcd	cq7umL	outcome	TNFAIP8L2	Wald ratio	1	-0.138147	0.188683	0.464069	-0.507965	0.231672	0.870971	0.601719	1.26071	0.853351
173	63tm7b	cq7umL	outcome	ACP1	Wald ratio	1	0.0283382	0.0285365	0.320685	-0.0275933	0.0842697	1.02874	0.972784	1.08792	0.785857
174	6bAW48	cq7umL	outcome	CXADR	Wald ratio	1	0.0358809	0.092686	0.698665	-0.145784	0.217546	1.03653	0.864345	1.24302	0.940341
175	6bQucx	cq7umL	outcome	PRG3	Wald ratio	1	0.0132677	0.310382	0.965904	-0.595081	0.621616	1.01336	0.551518	1.86194	0.99429
176	6ceIb2	cq7umL	outcome	KRT5	Wald ratio	1	0.0187786	0.11563	0.870989	-0.207856	0.245413	1.01896	0.812324	1.27815	0.980227
177	6dhsId	cq7umL	outcome	FARSA	Wald ratio	1	0.092757	0.181681	0.609666	-0.263337	0.448851	1.0972	0.768483	1.56651	0.906782
178	6f5DjB	cq7umL	outcome	AK2	Wald ratio	1	-0.443899	0.329619	0.178076	-1.08995	0.202155	0.64153	0.336233	1.22404	0.674484
179	6FwTEL	cq7umL	outcome	CD63	Wald ratio	1	-0.0815565	0.229643	0.722481	-0.531656	0.368543	0.921681	0.587631	1.44563	0.948533
180	6FYdI6	cq7umL	outcome	CPVL	Wald ratio	1	-0.0119182	0.0183759	0.51661	-0.0479349	0.0240985	0.988153	0.953196	1.02439	0.873302
181	6KWDkl	cq7umL	outcome	PDCD5	Wald ratio	1	0.000640624	0.0323835	0.984217	-0.0628311	0.0641124	1.00064	0.939102	1.06621	0.997594
182	6lggdG	cq7umL	outcome	APCS	Wald ratio	1	-0.124854	0.0531456	0.0188096	-0.229019	-0.0206886	0.882626	0.795313	0.979524	0.350023
183	6Lpl12	cq7umL	outcome	BMP10	Wald ratio	1	-0.0106116	0.0293818	0.717979	-0.0682	0.0469769	0.989445	0.934074	1.0481	0.94698
184	6McDQs	cq7umL	outcome	TDRKH	Wald ratio	1	0.000190703	0.0329161	0.995377	-0.0643248	0.0647062	1.00019	0.9377	1.06685	0.99874
185	6mGSs8	cq7umL	outcome	VWF	Wald ratio	1	0.027904	0.117959	0.813002	-0.203297	0.259105	1.0283	0.816036	1.29577	0.968301
186	6nb7qn	cq7umL	outcome	SPAG1	Wald ratio	1	-0.0124533	0.0148001	0.400108	-0.0414616	0.016555	0.987624	0.959386	1.01669	0.82928
187	6OITyC	cq7umL	outcome	DPEP1	Wald ratio	1	-0.00869543	0.0133828	0.515855	-0.0349257	0.0175348	0.991342	0.965677	1.01769	0.873302
188	6pQZkQ	cq7umL	outcome	XPNPEP2	Wald ratio	1	-0.00448671	0.0113312	0.692133	-0.0266958	0.0177224	0.995523	0.973657	1.01788	0.938188
189	6PwcZP	cq7umL	outcome	AAMDC	Wald ratio	1	-0.0348042	0.0122463	0.00448301	-0.0588071	-0.0108014	0.965794	0.942889	0.989257	0.190163
190	6QPBbp	cq7umL	outcome	TXNDC15	Wald ratio	1	-0.0042773	0.0111668	0.701693	-0.0261643	0.0176097	0.995732	0.974175	1.01777	0.940796
191	6Rpyws	cq7umL	outcome	TBCC	Wald ratio	1	-0.00152975	0.0579039	0.978923	-0.115021	0.111962	0.998471	0.891347	1.11847	0.995791
192	6sAoui	cq7umL	outcome	KIRREL2	Wald ratio	1	-0.107355	0.0604097	0.07555	-0.225758	0.0110483	0.898207	0.797911	1.01111	0.527089
193	6th95g	cq7umL	outcome	INPP1	Wald ratio	1	-0.410118	0.212852	0.0540072	-0.827308	0.00707125	0.663572	0.437225	1.0071	0.502745
194	6TjGmX	cq7umL	outcome	PLXDC1	Wald ratio	1	0.064928	0.0619088	0.294284	-0.0564132	0.186269	1.06708	0.945149	1.20475	0.773909
195	6u9wvP	cq7umL	outcome	ENPP6	Wald ratio	1	-0.00255471	0.0346445	0.941217	-0.0704578	0.0653484	0.997449	0.931967	1.06753	0.986825
196	6URQW3	cq7umL	outcome	INPP5D	Wald ratio	1	-0.0205124	0.0707193	0.771775	-0.159122	0.118097	0.979697	0.852892	1.12535	0.963288
197	6VRrfS	cq7umL	outcome	CLEC11A	Wald ratio	1	0.0718936	0.040777	0.0778852	-0.00802938	0.151817	1.07454	0.992003	1.16395	0.530603
198	6wOw3f	cq7umL	outcome	LPO	Wald ratio	1	0.0307647	0.0385573	0.424931	-0.0448076	0.106337	1.03124	0.956181	1.1122	0.837827
199	6zuQhp	cq7umL	outcome	ZP3	Wald ratio	1	-0.00847805	0.00974805	0.384455	-0.0275842	0.0106281	0.991558	0.972793	1.01068	0.822733
200	72nA3z	cq7umL	outcome	LYPD8	Wald ratio	1	0.0202839	0.0255543	0.427338	-0.0298026	0.0703703	1.02049	0.970637	1.07291	0.837827
201	72NXIN	cq7umL	outcome	PRG2	Wald ratio	1	0.276098	0.130226	0.0339946	0.0208539	0.531342	1.31798	1.02107	1.70121	0.428034
202	72pndu	cq7umL	outcome	FCGR2B	Wald ratio	1	0.0799614	0.0235099	0.000670965	0.0338819	0.126041	1.08325	1.03446	1.13433	0.0895946
203	73aYFv	cq7umL	outcome	DARS1	Wald ratio	1	0.0682986	0.063195	0.279804	-0.0555635	0.192161	1.07069	0.945952	1.21187	0.764498
204	73opvF	cq7umL	outcome	PPP1R14A	Wald ratio	1	0.0396019	0.0484529	0.413741	-0.0553657	0.13457	1.0404	0.946139	1.14404	0.836192
205	74ZaeT	cq7umL	outcome	LY6D	Wald ratio	1	0.0091321	0.0246761	0.711324	-0.0392331	0.0574973	1.00917	0.961527	1.05918	0.945177
206	75597Y	cq7umL	outcome	PRTN3	Wald ratio	1	-0.0140489	0.0249535	0.573433	-0.0629578	0.03486	0.986049	0.938983	1.03547	0.890851
207	75Hq0m	cq7umL	outcome	ACOX1	Wald ratio	1	-0.0310308	0.155616	0.841945	-0.336039	0.273977	0.969446	0.714595	1.31518	0.972166
208	7a5jiQ	cq7umL	outcome	CEBPB	Wald ratio	1	-0.179908	0.190209	0.344228	-0.552717	0.192901	0.835347	0.575385	1.21276	0.798813
209	7ahNna	cq7umL	outcome	IGFBPL1	Wald ratio	1	-0.0369486	0.0255266	0.14777	-0.0869808	0.0130836	0.963726	0.916695	1.01317	0.630877
210	7BTaFL	cq7umL	outcome	ICAM4	Wald ratio	1	-0.0520867	0.0962659	0.588459	-0.240768	0.136595	0.949247	0.786024	1.14636	0.894708
211	7cFUo0	cq7umL	outcome	IMPA1	Wald ratio	1	-0.0385761	0.0503485	0.443568	-0.137259	0.060107	0.962158	0.871744	1.06195	0.841977
212	7cOg5U	cq7umL	outcome	PF4	Wald ratio	1	-0.0973385	0.150084	0.516624	-0.391504	0.196827	0.907249	0.676039	1.21753	0.873302
213	7DrfFJ	cq7umL	outcome	IL7R	Wald ratio	1	0.0255509	0.0123412	0.0384167	0.00136223	0.0497396	1.02588	1.00136	1.051	0.453582
214	7ebbyW	cq7umL	outcome	TSC22D1	Wald ratio	1	0.0878229	0.236283	0.710127	-0.375292	0.550937	1.09179	0.687089	1.73488	0.945177
215	7eN0yE	cq7umL	outcome	GPA33	Wald ratio	1	-0.0790335	0.0533004	0.138129	-0.183502	0.0254353	0.924009	0.83235	1.02576	0.626616
216	7eZ1LQ	cq7umL	outcome	EHD3	Wald ratio	1	-0.0900268	0.0614806	0.143108	-0.210529	0.0304751	0.913907	0.810156	1.03094	0.626616
217	7F9FUf	cq7umL	outcome	S100G	Wald ratio	1	-0.0216618	0.0583724	0.710566	-0.136072	0.0927482	0.978571	0.87278	1.09719	0.945177
218	7fKuK5	cq7umL	outcome	EGFR	Wald ratio	1	0.114451	0.0640922	0.0741437	-0.0111696	0.240072	1.12126	0.988893	1.27134	0.527089
219	7Fyrou	cq7umL	outcome	DCXR	Wald ratio	1	-0.0128042	0.0737481	0.862164	-0.157351	0.131742	0.987277	0.854405	1.14081	0.980117
220	7GMrIJ	cq7umL	outcome	AK1	Wald ratio	1	-0.237875	0.241278	0.324184	-0.71078	0.23503	0.788301	0.491261	1.26495	0.786308
221	7j5wAZ	cq7umL	outcome	AKR7L	Wald ratio	1	-0.0348445	0.0667638	0.601736	-0.165702	0.0960126	0.965756	0.847299	1.10077	0.90084
222	7plG9G	cq7umL	outcome	CDC27	Wald ratio	1	-0.0725382	0.146297	0.620015	-0.35928	0.214203	0.93003	0.698179	1.23887	0.911146
223	7q7RoL	cq7umL	outcome	AMN	Wald ratio	1	0.00150928	0.0144645	0.916897	-0.0268412	0.0298598	1.00151	0.973516	1.03031	0.985247
224	7sYBFk	cq7umL	outcome	PLA2G15	Wald ratio	1	-0.0926958	0.0463576	0.0455455	-0.183557	-0.00183491	0.911471	0.832305	0.998167	0.487646
225	7UeKCJ	cq7umL	outcome	CHAD	Wald ratio	1	-0.000679617	0.0325674	0.983351	-0.0645118	0.0631525	0.999321	0.937525	1.06519	0.997594
226	7vlzDW	cq7umL	outcome	PMS1	Wald ratio	1	0.207822	0.228597	0.363287	-0.240228	0.655871	1.23099	0.786449	1.92682	0.8105
227	7XMKkz	cq7umL	outcome	BPIFB1	Wald ratio	1	0.0153463	0.0248188	0.536355	-0.0332985	0.0639911	1.01546	0.96725	1.06608	0.882316
228	7yNnKf	cq7umL	outcome	HNMT	Wald ratio	1	0.0125012	0.0127875	0.328266	-0.0125623	0.0375648	1.01258	0.987516	1.03828	0.787473
229	7zVQfU	cq7umL	outcome	CD14	Wald ratio	1	-0.022589	0.0366399	0.537557	-0.0944032	0.0492253	0.977664	0.909916	1.05046	0.882316
230	80hejP	cq7umL	outcome	SNED1	Wald ratio	1	-0.178082	0.0890374	0.0454919	-0.352595	-0.00356837	0.836874	0.702862	0.996438	0.487646
231	81eyxb	cq7umL	outcome	ANGPTL4	Wald ratio	1	0.0519209	0.0381575	0.173608	-0.0228678	0.126709	1.05329	0.977392	1.13509	0.664916
232	81ZjXJ	cq7umL	outcome	PTGR1	Wald ratio	1	-0.0185041	0.0388053	0.633472	-0.0945624	0.0575542	0.981666	0.909771	1.05924	0.912882
233	83ZBKL	cq7umL	outcome	CGREF1	Wald ratio	1	-0.0103092	0.0197633	0.601926	-0.0490451	0.0284268	0.989744	0.952138	1.02883	0.90084
234	871eEf	cq7umL	outcome	HYAL1	Wald ratio	1	0.00960394	0.0394186	0.80751	-0.0676566	0.0868645	1.00965	0.934581	1.09075	0.967492
235	87edVr	cq7umL	outcome	RNF149	Wald ratio	1	-0.062187	0.0391317	0.112021	-0.138885	0.0145111	0.939707	0.870328	1.01462	0.61514
236	8arLLz	cq7umL	outcome	CDH3	Wald ratio	1	0.102765	0.224655	0.647358	-0.337559	0.543089	1.10823	0.71351	1.72132	0.915163
237	8BgUfZ	cq7umL	outcome	NCAN	Wald ratio	1	0.0442887	0.0751012	0.555378	-0.10291	0.191487	1.04528	0.902209	1.21105	0.883822
238	8cM6gl	cq7umL	outcome	PM20D1	Wald ratio	1	0.00945538	0.0136144	0.487361	-0.0172289	0.0361396	1.0095	0.982919	1.0368	0.86642
239	8DeZyP	cq7umL	outcome	DCTPP1	Wald ratio	1	-0.121991	0.209926	0.561165	-0.533446	0.289465	0.885157	0.58658	1.33571	0.883822
240	8DX3Ev	cq7umL	outcome	TTF2	Wald ratio	1	0.00673522	0.0263654	0.79837	-0.044941	0.0584114	1.00676	0.956054	1.06015	0.964111
241	8E3GYB	cq7umL	outcome	SCAMP3	Wald ratio	1	-0.253167	0.146199	0.0833338	-0.539716	0.0333828	0.776338	0.582914	1.03395	0.541624
242	8FVEAy	cq7umL	outcome	PRDX6	Wald ratio	1	-0.258221	0.087589	0.00319741	-0.429895	-0.0865461	0.772425	0.650577	0.917093	0.171061
243	8GgirK	cq7umL	outcome	SPRY2	Wald ratio	1	-0.195161	0.128671	0.129332	-0.447356	0.0570347	0.822702	0.639316	1.05869	0.626616
244	8gnfCs	cq7umL	outcome	ANG	Wald ratio	1	0.00567547	0.0287729	0.843631	-0.0507194	0.0620704	1.00569	0.950545	1.06404	0.972166
245	8gxVSa	cq7umL	outcome	EFCAB14	Wald ratio	1	0.373372	0.341099	0.273686	-0.295183	1.04193	1.45262	0.744396	2.83467	0.764357
246	8HEOzU	cq7umL	outcome	SUSD4	Wald ratio	1	-0.0234922	0.0281174	0.403433	-0.0786022	0.0316178	0.976782	0.924408	1.03212	0.8314
247	8NiJiV	cq7umL	outcome	TIMP1	Wald ratio	1	-0.0395043	0.179778	0.826074	-0.39187	0.312861	0.961266	0.675792	1.36733	0.968734
248	8ONFuZ	cq7umL	outcome	SERPINA3	Wald ratio	1	0.00848078	0.0328259	0.796132	-0.055858	0.0728196	1.00852	0.945673	1.07554	0.964111
249	8oscdf	cq7umL	outcome	PSME1	Wald ratio	1	-0.11366	0.112189	0.311006	-0.333549	0.10623	0.892562	0.716376	1.11208	0.781423
250	8pxvQE	cq7umL	outcome	PRSS2	Wald ratio	1	0.00649921	0.0772026	0.93291	-0.144818	0.157816	1.00652	0.86518	1.17095	0.985247
251	8Q1buC	cq7umL	outcome	CCL25	Wald ratio	1	-0.0240338	0.0152022	0.113892	-0.0538302	0.00576258	0.976253	0.947593	1.00578	0.61514
252	8qYQ5T	cq7umL	outcome	SIRPA	Wald ratio	1	-0.00851246	0.00873506	0.3298	-0.0256332	0.00860827	0.991524	0.974693	1.00865	0.787473
253	8RBKsE	cq7umL	outcome	CD200R1	Wald ratio	1	0.00899585	0.0197812	0.649277	-0.0297754	0.0477671	1.00904	0.970664	1.04893	0.915163
254	8tL9M5	cq7umL	outcome	RWDD1	Wald ratio	1	-0.138082	0.184311	0.45375	-0.499331	0.223168	0.871027	0.606936	1.25003	0.845572
255	8viYzJ	cq7umL	outcome	TIMD4	Wald ratio	1	0.0264317	0.0483617	0.584693	-0.0683571	0.121221	1.02678	0.933927	1.12887	0.891027
256	8Wobxv	cq7umL	outcome	APOA4	Wald ratio	1	0.12898	0.0762295	0.0906462	-0.0204296	0.27839	1.13767	0.979778	1.321	0.566374
257	8xTfqo	cq7umL	outcome	CD300C	Wald ratio	1	-0.00614273	0.0219457	0.77955	-0.0491562	0.0368708	0.993876	0.952032	1.03756	0.964111
258	8ZpLQD	cq7umL	outcome	DSG2	Wald ratio	1	-0.0071731	0.0505041	0.887056	-0.106161	0.0918149	0.992853	0.89928	1.09616	0.982266
259	8ZqLrb	cq7umL	outcome	LEPR	Wald ratio	1	0.0627067	0.0595303	0.292177	-0.0539727	0.179386	1.06471	0.947458	1.19648	0.773116
260	90oVrt	cq7umL	outcome	SERPINH1	Wald ratio	1	-0.122029	0.0798205	0.126316	-0.278477	0.0344192	0.885123	0.756936	1.03502	0.626616
261	94tn5m	cq7umL	outcome	KIR2DL2	Wald ratio	1	-0.00851363	0.0171639	0.61988	-0.0421548	0.0251275	0.991523	0.958721	1.02545	0.911146
262	954NTU	cq7umL	outcome	TMPRSS5	Wald ratio	1	0.00294461	0.0136238	0.828881	-0.0237581	0.0296473	1.00295	0.976522	1.03009	0.968734
263	95abRb	cq7umL	outcome	USP28	Wald ratio	1	-0.181318	0.160044	0.257244	-0.495004	0.132368	0.83417	0.609568	1.14153	0.746505
264	95W4nS	cq7umL	outcome	C1QA	Wald ratio	1	0.0377476	0.0287016	0.188452	-0.0185076	0.0940028	1.03847	0.981663	1.09856	0.68818
265	97fFE5	cq7umL	outcome	BLVRB	Wald ratio	1	-0.020057	0.0766606	0.793604	-0.170312	0.130198	0.980143	0.843402	1.13905	0.964111
266	9bPTZH	cq7umL	outcome	PDZD2	Wald ratio	1	-0.0253232	0.0427046	0.553191	-0.109024	0.0583778	0.974995	0.896709	1.06012	0.883822
267	9CWVCW	cq7umL	outcome	F9	Wald ratio	1	-8.29847e-05	0.0259767	0.997451	-0.0509973	0.0508314	0.999917	0.950281	1.05215	0.99874
268	9d7GBm	cq7umL	outcome	GHRL	Wald ratio	1	-0.0228089	0.0247892	0.357512	-0.0713958	0.0257779	0.977449	0.931093	1.02611	0.807865
269	9DpwOh	cq7umL	outcome	COMMD1	Wald ratio	1	-0.0771021	0.0405444	0.0572141	-0.156569	0.0023649	0.925795	0.855072	1.00237	0.507957
270	9DVVPX	cq7umL	outcome	MEP1B	Wald ratio	1	0.00821855	0.00975101	0.399318	-0.0108934	0.0273305	1.00825	0.989166	1.02771	0.82928
271	9GZsyd	cq7umL	outcome	F11	Wald ratio	1	0.0210587	0.027062	0.436471	-0.0319828	0.0741003	1.02128	0.968523	1.07691	0.837955
272	9IZ7RS	cq7umL	outcome	MEGF9	Wald ratio	1	0.0605224	0.0359735	0.092488	-0.00998562	0.13103	1.06239	0.990064	1.14	0.569566
273	9JWozl	cq7umL	outcome	NTproBNP	Wald ratio	1	0.0488541	0.0426473	0.251986	-0.0347345	0.132443	1.05007	0.965862	1.14161	0.741049
274	9laKnm	cq7umL	outcome	SERPINI2	Wald ratio	1	0.00836688	0.0359064	0.815746	-0.0620096	0.0787433	1.0084	0.939874	1.08193	0.968301
275	9LLdgF	cq7umL	outcome	SELENOP	Wald ratio	1	-0.0537703	0.10265	0.600403	-0.254964	0.147424	0.94765	0.774944	1.15885	0.90084
276	9lYPFk	cq7umL	outcome	FBLN2	Wald ratio	1	-0.0110314	0.0461119	0.810927	-0.101411	0.079348	0.989029	0.903562	1.08258	0.968136
277	9mbx8D	cq7umL	outcome	EFNA1	Wald ratio	1	-0.0207044	0.0334567	0.536022	-0.0862796	0.0448709	0.979509	0.917338	1.04589	0.882316
278	9Nt26l	cq7umL	outcome	SNAP25	Wald ratio	1	-0.0361366	0.0961599	0.707068	-0.22461	0.152337	0.964509	0.798828	1.16455	0.942757
279	9NuSOL	cq7umL	outcome	FNDC1	Wald ratio	1	0.000748683	0.0262472	0.977244	-0.0506959	0.0521933	1.00075	0.950568	1.05358	0.994674
280	9p81u4	cq7umL	outcome	MSR1	Wald ratio	1	0.0451586	0.0363844	0.21455	-0.0261549	0.116472	1.04619	0.974184	1.12353	0.715126
281	9ppJst	cq7umL	outcome	VAV3	Wald ratio	1	-0.430657	0.204942	0.0356097	-0.832343	-0.02897	0.650082	0.435029	0.971446	0.438588
282	9qlGUV	cq7umL	outcome	TNFRSF12A	Wald ratio	1	-0.249731	0.170669	0.143398	-0.584242	0.0847791	0.77901	0.557528	1.08848	0.626616
283	9QWzSS	cq7umL	outcome	LZTFL1	Wald ratio	1	0.000679519	0.0580816	0.990665	-0.11316	0.11452	1.00068	0.893007	1.12133	0.99873
284	9s0I4V	cq7umL	outcome	PSMG3	Wald ratio	1	-0.0796078	0.530158	0.880639	-1.11872	0.959501	0.923478	0.326699	2.61039	0.981426
285	9S59Ub	cq7umL	outcome	CEACAM8	Wald ratio	1	0.188246	0.0869536	0.0303953	0.0178169	0.358675	1.20713	1.01798	1.43143	0.416294
286	9SP6AJ	cq7umL	outcome	PDGFA	Wald ratio	1	0.0903707	0.267675	0.735654	-0.434272	0.615014	1.09458	0.647736	1.84968	0.954121
287	9vANIO	cq7umL	outcome	CRNN	Wald ratio	1	-0.0399987	0.0178062	0.0246826	-0.0748989	-0.00509853	0.960791	0.927837	0.994914	0.394922
288	9YUXpO	cq7umL	outcome	DPP6	Wald ratio	1	0.00882771	0.0442942	0.84203	-0.0779889	0.0956444	1.00887	0.924975	1.10037	0.972166
289	a1BSTK	cq7umL	outcome	DDAH1	Wald ratio	1	-0.0983007	0.0661772	0.137434	-0.228008	0.0314067	0.906376	0.796118	1.03191	0.626616
290	a1G6HH	cq7umL	outcome	LAYN	Wald ratio	1	0.00479365	0.0307152	0.87598	-0.0554081	0.0649954	1.00481	0.946099	1.06715	0.980441
291	a3X5j3	cq7umL	outcome	LACRT	Wald ratio	1	-0.129347	0.157788	0.412358	-0.438612	0.179918	0.878669	0.644931	1.19712	0.835453
292	a78GKc	cq7umL	outcome	NAAA	Wald ratio	1	-0.0185118	0.0176176	0.29337	-0.0530422	0.0160186	0.981659	0.94834	1.01615	0.773116
293	a82LbT	cq7umL	outcome	ARHGAP45	Wald ratio	1	0.288786	0.14632	0.0484208	0.00199824	0.575574	1.33481	1.002	1.77815	0.493431
294	A8UdXe	cq7umL	outcome	MCFD2	Wald ratio	1	-0.0903991	0.0776915	0.2446	-0.242674	0.0618762	0.913566	0.784527	1.06383	0.7362
295	AA21Xy	cq7umL	outcome	MATN2	Wald ratio	1	0.0011638	0.0258498	0.96409	-0.0495019	0.0518294	1.00116	0.951703	1.0532	0.99429
296	aaEi6R	cq7umL	outcome	CRISP3	Wald ratio	1	-0.0179498	0.0186564	0.335986	-0.0545163	0.0186167	0.98221	0.946943	1.01879	0.795646
297	AbvnAp	cq7umL	outcome	KLK3	Wald ratio	1	0.0744318	0.205432	0.717114	-0.328215	0.477078	1.07727	0.720208	1.61136	0.946568
298	ACahWP	cq7umL	outcome	APP	Wald ratio	1	0.257631	0.159126	0.10544	-0.0542567	0.569518	1.29386	0.947189	1.76742	0.599712
299	ACqwvD	cq7umL	outcome	CXCL9	Wald ratio	1	-0.0476895	0.0755825	0.528067	-0.195831	0.100452	0.95343	0.822151	1.10567	0.882316
300	AD4NKC	cq7umL	outcome	SPINT2	Wald ratio	1	0.0514536	0.0629533	0.413741	-0.071935	0.174842	1.0528	0.930591	1.19106	0.836192
301	AduxA7	cq7umL	outcome	TBC1D17	Wald ratio	1	-0.0140256	0.0269213	0.602376	-0.0667913	0.0387401	0.986072	0.93539	1.0395	0.90084
302	AEObFb	cq7umL	outcome	LBP	Wald ratio	1	0.0167155	0.0128144	0.192086	-0.00840072	0.0418318	1.01686	0.991634	1.04272	0.69232
303	AFctOU	cq7umL	outcome	CTSZ	Wald ratio	1	0.0499164	0.0333927	0.134959	-0.0155333	0.115366	1.05118	0.984587	1.12228	0.626616
304	afHM3G	cq7umL	outcome	CPOX	Wald ratio	1	0.0125661	0.0819387	0.878114	-0.148034	0.173166	1.01265	0.862402	1.18906	0.981109
305	AfXVYy	cq7umL	outcome	GFRA2	Wald ratio	1	-0.0521467	0.035239	0.138927	-0.121215	0.0169218	0.94919	0.885843	1.01707	0.626616
306	AGdW55	cq7umL	outcome	EDA2R	Wald ratio	1	-0.0430261	0.0510982	0.399772	-0.143179	0.0571264	0.957886	0.866599	1.05879	0.82928
307	AgHWs4	cq7umL	outcome	C1RL	Wald ratio	1	-0.0217387	0.0247476	0.379717	-0.0702439	0.0267665	0.978496	0.932166	1.02713	0.821326
308	AIb0k7	cq7umL	outcome	TNFAIP8	Wald ratio	1	-0.418282	0.133026	0.0016645	-0.679013	-0.157551	0.658177	0.507117	0.854233	0.137538
309	aJ4e35	cq7umL	outcome	TNFSF10	Wald ratio	1	0.0398778	0.0492664	0.418267	-0.0566844	0.13644	1.04068	0.944892	1.14619	0.836517
310	aj8Hdk	cq7umL	outcome	GRK5	Wald ratio	1	0.100568	0.0462061	0.0295166	0.0100044	0.191132	1.1058	1.01005	1.21062	0.416294
311	AKAyYz	cq7umL	outcome	CDH1	Wald ratio	1	0.10733	0.225041	0.633407	-0.33375	0.548411	1.1133	0.716232	1.7305	0.912882
312	AkcfrK	cq7umL	outcome	COL2A1	Wald ratio	1	0.00307717	0.014121	0.827496	-0.0246	0.0307544	1.00308	0.9757	1.03123	0.968734
313	AL2Zoi	cq7umL	outcome	AMOTL2	Wald ratio	1	0.192571	0.200878	0.337737	-0.20115	0.586291	1.21236	0.81779	1.79731	0.795646
314	aMw0r3	cq7umL	outcome	SPACA5_SPACA5B	Wald ratio	1	-0.0480196	0.0674176	0.476297	-0.180158	0.0841189	0.953115	0.835138	1.08776	0.860435
315	anKroW	cq7umL	outcome	MSMB	Wald ratio	1	0.025914	0.0117044	0.0268265	0.00297331	0.0488546	1.02625	1.00298	1.05007	0.416294
316	AnpJBX	cq7umL	outcome	CYB5R2	Wald ratio	1	0.0152434	0.0438286	0.727994	-0.0706606	0.101147	1.01536	0.931778	1.10644	0.950291
317	AnTHXy	cq7umL	outcome	WWP2	Wald ratio	1	-0.119746	0.067157	0.0745743	-0.251374	0.0118818	0.887146	0.777732	1.01195	0.527089
318	AocI2h	cq7umL	outcome	TGOLN2	Wald ratio	1	-0.00862274	0.015044	0.566532	-0.038109	0.0208636	0.991414	0.962608	1.02108	0.887021
319	AolMEM	cq7umL	outcome	SSC4D	Wald ratio	1	0.0870468	0.0369626	0.0185227	0.0146002	0.159493	1.09095	1.01471	1.17292	0.349931
320	aPgLXl	cq7umL	outcome	DUSP29	Wald ratio	1	0.0106246	0.0795232	0.893716	-0.145241	0.16649	1.01068	0.864814	1.18115	0.984804
321	AR1gN7	cq7umL	outcome	ATXN10	Wald ratio	1	0.12048	0.119454	0.313168	-0.113649	0.35461	1.12804	0.892572	1.42562	0.784984
322	aRTdwh	cq7umL	outcome	ACE	Wald ratio	1	-0.0322096	0.0225972	0.154048	-0.0765002	0.012081	0.968304	0.926353	1.01215	0.638196
323	aTTeao	cq7umL	outcome	CDHR5	Wald ratio	1	-0.00735691	0.0215217	0.732473	-0.0495393	0.0348255	0.99267	0.951668	1.03544	0.953594
324	Au8q6m	cq7umL	outcome	CTSD	Wald ratio	1	0.0407851	0.04565	0.371627	-0.0486889	0.130259	1.04163	0.952477	1.13912	0.817489
325	aVJE0f	cq7umL	outcome	IFNAR1	Wald ratio	1	0.0229054	0.0257014	0.372815	-0.0274693	0.0732801	1.02317	0.972905	1.07603	0.817489
326	AVYdrJ	cq7umL	outcome	SIGLEC7	Wald ratio	1	0.000333127	0.0336365	0.992098	-0.0655943	0.0662606	1.00033	0.936511	1.06851	0.99873
327	AXBglk	cq7umL	outcome	ANXA1	Wald ratio	1	-0.18565	0.237273	0.43396	-0.650705	0.279405	0.830564	0.521678	1.32234	0.837955
328	AxiGji	cq7umL	outcome	LEFTY2	Wald ratio	1	0.0114185	0.0149742	0.445737	-0.017931	0.040768	1.01148	0.982229	1.04161	0.843981
329	axoWxi	cq7umL	outcome	EPS8L2	Wald ratio	1	0.0101376	0.0395861	0.797881	-0.0674512	0.0877265	1.01019	0.934773	1.09169	0.964111
330	axRKl7	cq7umL	outcome	PAMR1	Wald ratio	1	0.0327072	0.0335443	0.329538	-0.0330396	0.0984539	1.03325	0.9675	1.10346	0.787473
331	aYJilU	cq7umL	outcome	ITGBL1	Wald ratio	1	0.0591862	0.0415715	0.154527	-0.0222939	0.140666	1.06097	0.977953	1.15104	0.638196
332	AYQQLG	cq7umL	outcome	PALM	Wald ratio	1	-0.011007	0.0821692	0.893438	-0.172059	0.150045	0.989053	0.84193	1.16189	0.984804
333	AzSYTr	cq7umL	outcome	CLIC5	Wald ratio	1	-0.0727612	0.0867391	0.401553	-0.24277	0.0972474	0.929823	0.784452	1.10213	0.830263
334	B02fyt	cq7umL	outcome	ST8SIA1	Wald ratio	1	-0.303925	0.245306	0.21536	-0.784726	0.176876	0.737916	0.456245	1.19348	0.715126
335	b0LrAT	cq7umL	outcome	SPINK6	Wald ratio	1	-0.0617122	0.0293231	0.0353295	-0.119185	-0.00423897	0.940153	0.887643	0.99577	0.438291
336	B1uRri	cq7umL	outcome	PRKAR2A	Wald ratio	1	-0.353229	0.139878	0.0115611	-0.62739	-0.0790681	0.702416	0.533983	0.923977	0.299889
337	b2Kwvf	cq7umL	outcome	ADGRG1	Wald ratio	1	0.0190197	0.135257	0.888171	-0.246084	0.284123	1.0192	0.781857	1.3286	0.982266
338	B3j85q	cq7umL	outcome	ENTPD5	Wald ratio	1	-0.00514602	0.02106	0.806959	-0.0464236	0.0361316	0.994867	0.954637	1.03679	0.967492
339	b46w7q	cq7umL	outcome	MECR	Wald ratio	1	-0.283148	0.165725	0.0875366	-0.60797	0.0416737	0.753408	0.544455	1.04255	0.559189
340	b4Vsbq	cq7umL	outcome	GIPC3	Wald ratio	1	-0.059364	0.0438932	0.176227	-0.145395	0.0266667	0.942364	0.864681	1.02703	0.670445
341	B5DuWW	cq7umL	outcome	NMI	Wald ratio	1	-0.0252138	0.0231189	0.275443	-0.0705268	0.0200992	0.975101	0.931903	1.0203	0.764498
342	B5PfTw	cq7umL	outcome	CHI3L1	Wald ratio	1	0.0178961	0.0173566	0.302503	-0.0161229	0.0519151	1.01806	0.984006	1.05329	0.781423
343	B8xExs	cq7umL	outcome	PDZK1	Wald ratio	1	0.0713452	0.0915896	0.436	-0.10817	0.250861	1.07395	0.897475	1.28513	0.837955
344	Ba7BQR	cq7umL	outcome	PARP1	Wald ratio	1	0.0945786	0.0779504	0.225008	-0.0582041	0.247361	1.0992	0.943457	1.28064	0.717608
345	BAChVG	cq7umL	outcome	MYDGF	Wald ratio	1	0.345992	0.162185	0.0328992	0.0281086	0.663876	1.41339	1.02851	1.94231	0.428034
346	bBCl58	cq7umL	outcome	NUMB	Wald ratio	1	-0.18729	0.121034	0.121764	-0.424517	0.0499374	0.829203	0.654086	1.05121	0.626616
347	bBFr7v	cq7umL	outcome	WFIKKN1	Wald ratio	1	0.0703163	0.0421853	0.0955455	-0.0123669	0.153	1.07285	0.987709	1.16532	0.575823
348	BbgZvu	cq7umL	outcome	PRCP	Wald ratio	1	-0.247006	0.342664	0.471008	-0.918628	0.424616	0.781136	0.399066	1.529	0.857836
349	bcHJBy	cq7umL	outcome	HS1BP3	Wald ratio	1	0.0154039	0.0556569	0.78196	-0.0936836	0.124491	1.01552	0.910571	1.13257	0.964111
350	bCYBKZ	cq7umL	outcome	PILRA	Wald ratio	1	-0.042546	0.0113933	0.000188247	-0.0648769	-0.0202151	0.958346	0.937183	0.979988	0.0402849
351	Bdcar7	cq7umL	outcome	CREG1	Wald ratio	1	0.0652394	0.0712785	0.360047	-0.0744664	0.204945	1.06741	0.928239	1.22746	0.807865
352	bDISiw	cq7umL	outcome	PADI2	Wald ratio	1	0.0268227	0.0811615	0.741033	-0.132254	0.185899	1.02719	0.876119	1.2043	0.95668
353	beq7Pw	cq7umL	outcome	SH3BP1	Wald ratio	1	-0.0942445	0.050096	0.0599342	-0.192433	0.00394367	0.91006	0.82495	1.00395	0.507957
354	betrex	cq7umL	outcome	SFRP1	Wald ratio	1	-0.050654	0.0550621	0.357602	-0.158576	0.0572677	0.950608	0.853358	1.05894	0.807865
355	Bexzmw	cq7umL	outcome	LAG3	Wald ratio	1	-0.0236495	0.0601198	0.694043	-0.141484	0.0941853	0.976628	0.868069	1.09876	0.938884
356	bF1lB8	cq7umL	outcome	IL13RA1	Wald ratio	1	0.00142421	0.0123548	0.908227	-0.0227913	0.0256397	1.00143	0.977466	1.02597	0.985247
357	BFNZTS	cq7umL	outcome	DTYMK	Wald ratio	1	0.467361	0.213366	0.0284936	0.0491641	0.885557	1.59578	1.05039	2.42434	0.416294
358	bICx9s	cq7umL	outcome	ANXA4	Wald ratio	1	-0.534	0.172296	0.00193963	-0.8717	-0.196301	0.586255	0.41824	0.821765	0.144376
359	BIQ1Rs	cq7umL	outcome	FST	Wald ratio	1	0.117099	0.0821617	0.154092	-0.0439381	0.278136	1.12423	0.957013	1.32067	0.638196
360	BjkbXW	cq7umL	outcome	TNFRSF8	Wald ratio	1	0.129834	0.0708866	0.067015	-0.00910373	0.268772	1.13864	0.990938	1.30836	0.523673
361	BjlSgA	cq7umL	outcome	TNFRSF21	Wald ratio	1	0.104873	0.166481	0.528733	-0.22143	0.431176	1.11057	0.801372	1.53907	0.882316
362	BK0AuI	cq7umL	outcome	IL10RA	Wald ratio	1	0.0413175	0.0704252	0.557414	-0.0967159	0.179351	1.04218	0.907814	1.19644	0.883822
363	bkcZk5	cq7umL	outcome	ADAM8	Wald ratio	1	-0.0535711	0.0249614	0.0318601	-0.102495	-0.00464683	0.947839	0.902582	0.995364	0.426129
364	blfCDc	cq7umL	outcome	PSG1	Wald ratio	1	-0.0223411	0.0144849	0.122984	-0.0507316	0.00604937	0.977907	0.950534	1.00607	0.626616
365	BovPFV	cq7umL	outcome	ADAMTS15	Wald ratio	1	-0.106407	0.134665	0.429436	-0.37035	0.157537	0.899059	0.690493	1.17062	0.837827
366	bpea0Z	cq7umL	outcome	TMEM132A	Wald ratio	1	-0.0199268	0.017382	0.251626	-0.0539955	0.0141418	0.98027	0.947436	1.01424	0.741049
367	BPgMRR	cq7umL	outcome	GLO1	Wald ratio	1	-0.0681479	0.0328977	0.0383114	-0.132627	-0.00366833	0.934122	0.875791	0.996338	0.453582
368	bPy2Nk	cq7umL	outcome	CYTL1	Wald ratio	1	0.00258802	0.0158115	0.869983	-0.0284025	0.0335785	1.00259	0.971997	1.03415	0.980117
369	BrEvdn	cq7umL	outcome	PACS2	Wald ratio	1	0.0418828	0.0615201	0.495998	-0.0786965	0.162462	1.04277	0.92432	1.1764	0.868885
370	bs6PbT	cq7umL	outcome	FAM3B	Wald ratio	1	0.0230865	0.0238345	0.332737	-0.0236291	0.0698022	1.02336	0.976648	1.0723	0.790076
371	bsoPVy	cq7umL	outcome	TEX101	Wald ratio	1	-0.0552061	0.045476	0.224762	-0.144339	0.0339268	0.94629	0.865594	1.03451	0.717608
372	bSyjD4	cq7umL	outcome	PRSS27	Wald ratio	1	-0.0654495	0.0441045	0.137818	-0.151894	0.0209953	0.936646	0.859079	1.02122	0.626616
373	bTg8GP	cq7umL	outcome	SCGB1A1	Wald ratio	1	-0.00789364	0.0325473	0.808371	-0.0716864	0.0558991	0.992137	0.930823	1.05749	0.967492
374	bTj9XU	cq7umL	outcome	ACOT13	Wald ratio	1	0.426155	0.51784	0.410538	-0.588812	1.44112	1.53136	0.554986	4.22543	0.835453
375	bTLdy1	cq7umL	outcome	BMPER	Wald ratio	1	0.104795	0.0543945	0.0540334	-0.00181846	0.211408	1.11048	0.998183	1.23542	0.502745
376	BtOxuf	cq7umL	outcome	CASP10	Wald ratio	1	0.00173534	0.0577135	0.976013	-0.111383	0.114854	1.00174	0.894596	1.12171	0.99429
377	Bu9xhI	cq7umL	outcome	GRAP2	Wald ratio	1	-0.0190872	0.134367	0.887038	-0.282447	0.244272	0.981094	0.753937	1.27669	0.982266
378	bUMQBc	cq7umL	outcome	FXN	Wald ratio	1	-0.134794	0.135724	0.32064	-0.400813	0.131226	0.873896	0.669775	1.14023	0.785857
379	bvAlFy	cq7umL	outcome	INSR	Wald ratio	1	0.184093	0.2049	0.368944	-0.217511	0.585696	1.20213	0.804519	1.79624	0.817119
380	BVL2g2	cq7umL	outcome	GPR37	Wald ratio	1	0.0137849	0.0171494	0.421504	-0.0198278	0.0473977	1.01388	0.980367	1.04854	0.837827
381	BVLSpp	cq7umL	outcome	PLCB2	Wald ratio	1	-0.0986446	0.0832971	0.236314	-0.261907	0.0646177	0.906065	0.769583	1.06675	0.728324
382	BvQT0u	cq7umL	outcome	THY1	Wald ratio	1	0.0135611	0.0316171	0.667984	-0.0484084	0.0755305	1.01365	0.952745	1.07846	0.921915
383	BXstbh	cq7umL	outcome	C5	Wald ratio	1	-0.237833	0.0719576	0.000949139	-0.37887	-0.0967962	0.788334	0.684635	0.907741	0.102906
384	byBlud	cq7umL	outcome	NFATC1	Wald ratio	1	0.00988006	0.0984697	0.920078	-0.183121	0.202881	1.00993	0.832668	1.22493	0.985247
385	bYDUXO	cq7umL	outcome	LYAR	Wald ratio	1	-0.214868	0.216865	0.321788	-0.639923	0.210187	0.806648	0.527333	1.23391	0.785878
386	ByfkVw	cq7umL	outcome	JPT2	Wald ratio	1	0.434699	0.257491	0.09137	-0.0699822	0.939381	1.5445	0.93241	2.5584	0.5664
387	byvvzV	cq7umL	outcome	AGT	Wald ratio	1	0.00165284	0.0196636	0.933012	-0.0368879	0.0401936	1.00165	0.963784	1.04101	0.985247
388	BYZ44b	cq7umL	outcome	CDH23	Wald ratio	1	-0.062447	0.0938166	0.505648	-0.246328	0.121433	0.939463	0.781666	1.12911	0.869147
389	c1rrTc	cq7umL	outcome	SV2A	Wald ratio	1	-0.0245072	0.0778923	0.753043	-0.177176	0.128162	0.975791	0.837632	1.13674	0.960663
390	c28S14	cq7umL	outcome	ART5	Wald ratio	1	0.0399027	0.0570095	0.48397	-0.0718359	0.151641	1.04071	0.930684	1.16374	0.865315
391	c2H1VT	cq7umL	outcome	FCGR2A	Wald ratio	1	-0.0274351	0.0116574	0.0186003	-0.0502837	-0.00458657	0.972938	0.95096	0.995424	0.349931
392	C38fQh	cq7umL	outcome	ENO3	Wald ratio	1	0.0288443	0.112996	0.798515	-0.192627	0.250316	1.02926	0.82479	1.28443	0.964111
393	c3MsSk	cq7umL	outcome	DDX58	Wald ratio	1	0.0346641	0.0406195	0.393446	-0.0449502	0.114278	1.03527	0.956045	1.12106	0.829263
394	C5oRzo	cq7umL	outcome	FGF23	Wald ratio	1	-0.0540496	0.109278	0.620878	-0.268235	0.160135	0.947385	0.764728	1.17367	0.911146
395	c73OY0	cq7umL	outcome	TSPAN8	Wald ratio	1	-0.0111827	0.0223754	0.617234	-0.0550385	0.0326732	0.98888	0.946449	1.03321	0.911146
396	c7NcSd	cq7umL	outcome	NT5C3A	Wald ratio	1	-0.0693818	0.10112	0.492628	-0.267576	0.128813	0.93297	0.765232	1.13748	0.868885
397	c8Rh44	cq7umL	outcome	VEGFA	Wald ratio	1	-0.0147265	0.0153228	0.336509	-0.0447591	0.0153061	0.985381	0.956228	1.01542	0.795646
398	c9Qsys	cq7umL	outcome	CRYZL1	Wald ratio	1	0.103659	0.099183	0.295965	-0.0907401	0.298057	1.10922	0.913255	1.34724	0.77442
399	cA3YA2	cq7umL	outcome	TBCA	Wald ratio	1	0.0953601	0.0814217	0.241524	-0.0642265	0.254947	1.10005	0.937793	1.29039	0.734648
400	Ca6Y2Q	cq7umL	outcome	CCDC80	Wald ratio	1	0.0222523	0.177822	0.900414	-0.326279	0.370784	1.0225	0.721604	1.44887	0.984985
401	cb2Svp	cq7umL	outcome	CLEC4D	Wald ratio	1	0.0242265	0.0214045	0.257701	-0.0177264	0.0661794	1.02452	0.98243	1.06842	0.746505
402	cC5qBX	cq7umL	outcome	SUMF2	Wald ratio	1	0.0379056	0.0330571	0.251518	-0.0268863	0.102697	1.03863	0.973472	1.10816	0.741049
403	CCgGeI	cq7umL	outcome	GSTA3	Wald ratio	1	0.00230633	0.0331502	0.944534	-0.0626681	0.0672808	1.00231	0.939255	1.0696	0.987809
404	Cd7DmE	cq7umL	outcome	C1S	Wald ratio	1	0.0163239	0.0206595	0.429447	-0.0241688	0.0568165	1.01646	0.976121	1.05846	0.837827
405	cdlgeF	cq7umL	outcome	DBH	Wald ratio	1	0.0210005	0.0118468	0.0762825	-0.00221919	0.0442202	1.02122	0.997783	1.04521	0.527089
406	cdoj8F	cq7umL	outcome	TTR	Wald ratio	1	0.0263496	0.0853248	0.757462	-0.140887	0.193586	1.0267	0.868588	1.21359	0.961483
407	CdTac8	cq7umL	outcome	KLK14	Wald ratio	1	-0.0139166	0.0303172	0.646211	-0.0733383	0.0455052	0.98618	0.929286	1.04656	0.915163
408	Ce38og	cq7umL	outcome	HBZ	Wald ratio	1	0.00523057	0.0106028	0.621786	-0.0155509	0.026012	1.00524	0.984569	1.02635	0.911146
409	cE3JGO	cq7umL	outcome	TGFB2	Wald ratio	1	-0.0119317	0.0716283	0.867702	-0.152323	0.12846	0.988139	0.858711	1.13708	0.980117
410	ce8EwW	cq7umL	outcome	CLC	Wald ratio	1	0.153086	0.133763	0.252434	-0.109089	0.415261	1.16543	0.896651	1.51477	0.741049
411	cEjfjJ	cq7umL	outcome	ARHGEF5	Wald ratio	1	-0.0484436	0.0267588	0.0702368	-0.100891	0.00400364	0.952711	0.904032	1.00401	0.523673
412	cenZ7J	cq7umL	outcome	IL15RA	Wald ratio	1	0.0357997	0.0448102	0.424337	-0.0520282	0.123628	1.03645	0.949302	1.13159	0.837827
413	CFxPnk	cq7umL	outcome	F12	Wald ratio	1	0.0197226	0.0100756	0.0502921	-2.54769e-05	0.0394707	1.01992	0.999975	1.04026	0.502745
414	CG2HHp	cq7umL	outcome	CEP43	Wald ratio	1	-0.114546	0.141628	0.418642	-0.392136	0.163045	0.891771	0.675612	1.17709	0.836517
415	Cg3Fv3	cq7umL	outcome	PARD3	Wald ratio	1	-0.277759	0.182606	0.128239	-0.635668	0.0801493	0.757479	0.529582	1.08345	0.626616
416	Cg4iLY	cq7umL	outcome	GPR15L	Wald ratio	1	-0.0580296	0.0499665	0.245491	-0.155964	0.0399047	0.943622	0.85559	1.04071	0.7362
417	CGzpy1	cq7umL	outcome	PINLYP	Wald ratio	1	0.00157956	0.0134918	0.9068	-0.0248644	0.0280235	1.00158	0.975442	1.02842	0.985247
418	cH1Qal	cq7umL	outcome	NUDT15	Wald ratio	1	0.0762752	0.0881548	0.386906	-0.0965083	0.249059	1.07926	0.908002	1.28282	0.822837
419	cHLd5L	cq7umL	outcome	ARG1	Wald ratio	1	-0.122917	0.0518289	0.0177119	-0.224501	-0.021332	0.884337	0.798915	0.978894	0.346988
420	ChnV4w	cq7umL	outcome	S100A13	Wald ratio	1	-0.14987	0.0781657	0.0551944	-0.303075	0.00333434	0.86082	0.738544	1.00334	0.505653
421	cIGEDZ	cq7umL	outcome	RBP2	Wald ratio	1	-0.234579	0.15936	0.141018	-0.546924	0.0777661	0.790904	0.578728	1.08087	0.626616
422	cj3qRF	cq7umL	outcome	SEMA3F	Wald ratio	1	-0.286214	0.106604	0.00725656	-0.495158	-0.0772704	0.751102	0.609474	0.92564	0.238908
423	CkkbK6	cq7umL	outcome	CCL5	Wald ratio	1	0.042459	0.0591443	0.472826	-0.0734638	0.158382	1.04337	0.92917	1.17161	0.859319
424	CLCldw	cq7umL	outcome	ITGB6	Wald ratio	1	0.008456	0.0389818	0.828269	-0.0679483	0.0848603	1.00849	0.934309	1.08856	0.968734
425	Cln7fS	cq7umL	outcome	SMPD1	Wald ratio	1	0.104848	0.0294485	0.000370303	0.0471291	0.162567	1.11054	1.04826	1.17653	0.0633958
426	cmW0yY	cq7umL	outcome	CARHSP1	Wald ratio	1	-0.188687	0.12872	0.142682	-0.440978	0.0636037	0.828045	0.643407	1.06567	0.626616
427	CNf9DI	cq7umL	outcome	MDH1	Wald ratio	1	0.0664009	0.134765	0.622214	-0.197739	0.330541	1.06866	0.820584	1.39172	0.911146
428	cnFMxY	cq7umL	outcome	PLA2G4A	Wald ratio	1	0.144154	0.176541	0.414189	-0.201867	0.490175	1.15506	0.817204	1.6326	0.836192
429	COwJFb	cq7umL	outcome	GC	Wald ratio	1	-0.016211	0.0104476	0.120745	-0.0366882	0.00426622	0.98392	0.963977	1.00428	0.625223
430	cPB6qf	cq7umL	outcome	CXCL13	Wald ratio	1	-0.24582	0.165569	0.137624	-0.570336	0.0786955	0.782063	0.565335	1.08187	0.626616
431	CPEYMI	cq7umL	outcome	BCAT1	Wald ratio	1	0.0288944	0.0430294	0.5019	-0.0554432	0.113232	1.02932	0.946066	1.11989	0.868885
432	cpFYCV	cq7umL	outcome	IL17RA	Wald ratio	1	0.00101558	0.0124206	0.934833	-0.0233288	0.02536	1.00102	0.976941	1.02568	0.985247
433	cqWUfb	cq7umL	outcome	BTD	Wald ratio	1	0.00111822	0.0144861	0.938471	-0.0272746	0.029511	1.00112	0.973094	1.02995	0.986735
434	cRCpTk	cq7umL	outcome	SELL	Wald ratio	1	0.0351599	0.0290404	0.226001	-0.0217592	0.092079	1.03579	0.978476	1.09645	0.717837
435	ctjp5W	cq7umL	outcome	GAS2	Wald ratio	1	0.264656	0.0953754	0.00552213	0.0777199	0.451591	1.30298	1.08082	1.57081	0.196956
436	cTrjkd	cq7umL	outcome	NFKB1	Wald ratio	1	0.0938222	0.0906346	0.300589	-0.0838216	0.271466	1.09836	0.919595	1.31189	0.780894
437	cTuHD1	cq7umL	outcome	HS3ST3B1	Wald ratio	1	0.035515	0.0346685	0.305639	-0.0324353	0.103465	1.03615	0.968085	1.10901	0.781423
438	CTzy1Z	cq7umL	outcome	CSF2RB	Wald ratio	1	-0.00209429	0.00948306	0.825212	-0.0206811	0.0164925	0.997908	0.979531	1.01663	0.968734
439	CVJ4iE	cq7umL	outcome	FHIT	Wald ratio	1	-0.295259	0.112886	0.00890803	-0.516515	-0.0740037	0.744338	0.596596	0.928668	0.273826
440	cVRY6g	cq7umL	outcome	KRT19	Wald ratio	1	0.0436136	0.0728469	0.549371	-0.0991662	0.186393	1.04458	0.905592	1.2049	0.883822
441	CwmSWa	cq7umL	outcome	CNTN4	Wald ratio	1	0.00539364	0.0371556	0.884582	-0.0674313	0.0782186	1.00541	0.934792	1.08136	0.982266
442	CXXwT1	cq7umL	outcome	AGRP	Wald ratio	1	-0.0238772	0.0343033	0.48639	-0.0911117	0.0433573	0.976406	0.912916	1.04431	0.86642
443	CY4LPM	cq7umL	outcome	ZBTB17	Wald ratio	1	-0.325982	0.23637	0.167857	-0.789267	0.137302	0.721818	0.454178	1.14717	0.653117
444	CYmGBv	cq7umL	outcome	PRTG	Wald ratio	1	-0.0137231	0.0250736	0.584164	-0.0628675	0.0354212	0.986371	0.939068	1.03606	0.891027
445	CYx8wY	cq7umL	outcome	RAD23B	Wald ratio	1	-0.204558	0.183363	0.264598	-0.56395	0.154834	0.815007	0.568957	1.16746	0.752835
446	CztLWM	cq7umL	outcome	CCN1	Wald ratio	1	-0.000677318	0.0978298	0.994476	-0.192424	0.191069	0.999323	0.824957	1.21054	0.99874
447	D0Q5lD	cq7umL	outcome	IL1R2	Wald ratio	1	0.0208465	0.0200555	0.298599	-0.0184622	0.0601553	1.02107	0.981707	1.062	0.77751
448	d0XItu	cq7umL	outcome	FABP9	Wald ratio	1	0.0643115	0.146469	0.660605	-0.222769	0.351392	1.06642	0.8003	1.42104	0.919476
449	d4OiAb	cq7umL	outcome	KLKB1	Wald ratio	1	0.0356845	0.0279382	0.201508	-0.0190744	0.0904434	1.03633	0.981106	1.09466	0.70579
450	d50C4r	cq7umL	outcome	TACSTD2	Wald ratio	1	-0.0361957	0.0170142	0.033388	-0.0695436	-0.00284793	0.964451	0.932819	0.997156	0.428034
451	D5bmMn	cq7umL	outcome	CACNB3	Wald ratio	1	0.264607	0.109895	0.0160479	0.0492134	0.48	1.30292	1.05044	1.61608	0.33505
452	d7fNqF	cq7umL	outcome	CD302	Wald ratio	1	-0.0907756	0.0473518	0.0552319	-0.183585	0.00203389	0.913223	0.832281	1.00204	0.505653
453	d7ROrE	cq7umL	outcome	EDAR	Wald ratio	1	-0.0264527	0.0341563	0.438658	-0.0933991	0.0404936	0.973894	0.91083	1.04132	0.839086
454	D85plB	cq7umL	outcome	SLC39A5	Wald ratio	1	0.00205406	0.0669591	0.975528	-0.129186	0.133294	1.00206	0.878811	1.14259	0.99429
455	D8pgeo	cq7umL	outcome	NIT1	Wald ratio	1	-0.0682879	0.0810944	0.399743	-0.227233	0.090657	0.933991	0.796735	1.09489	0.82928
456	dauHDT	cq7umL	outcome	GHR	Wald ratio	1	-0.00664234	0.0171576	0.698654	-0.0402712	0.0269865	0.99338	0.960529	1.02735	0.940341
457	DbE7as	cq7umL	outcome	PSMG4	Wald ratio	1	-0.0612241	0.0833077	0.462391	-0.224507	0.102059	0.940612	0.79891	1.10745	0.852114
458	dbVrPn	cq7umL	outcome	IL19	Wald ratio	1	0.0171451	0.0324768	0.597557	-0.0465095	0.0807997	1.01729	0.954555	1.08415	0.900543
459	dcBuin	cq7umL	outcome	RBP1	Wald ratio	1	0.0432916	0.107923	0.68832	-0.168237	0.25482	1.04424	0.845154	1.29023	0.936584
460	DCLL7x	cq7umL	outcome	FKBP5	Wald ratio	1	0.0619894	0.05542	0.263338	-0.0466339	0.170613	1.06395	0.954437	1.18603	0.752835
461	deusak	cq7umL	outcome	HADH	Wald ratio	1	-0.414186	0.269612	0.124482	-0.942625	0.114254	0.660878	0.389604	1.12104	0.626616
462	DEXW4K	cq7umL	outcome	BCAN	Wald ratio	1	-0.015648	0.0477758	0.743267	-0.109288	0.0779925	0.984474	0.896472	1.08111	0.957436
463	dF5ArE	cq7umL	outcome	TOR1AIP1	Wald ratio	1	-0.0122867	0.0144085	0.393803	-0.0405275	0.015954	0.987788	0.960283	1.01608	0.829263
464	DGDVZn	cq7umL	outcome	CTSV	Wald ratio	1	-0.015904	0.0483293	0.742098	-0.110629	0.0788214	0.984222	0.89527	1.08201	0.95668
465	dhGw81	cq7umL	outcome	ADAM9	Wald ratio	1	0.141819	0.25693	0.580965	-0.361764	0.645403	1.15237	0.696447	1.90675	0.891027
466	DiZx0i	cq7umL	outcome	MEPE	Wald ratio	1	0.00489495	0.0774359	0.949597	-0.146879	0.156669	1.00491	0.863398	1.16961	0.987826
467	dj2jSn	cq7umL	outcome	PROK1	Wald ratio	1	0.0152179	0.029849	0.610171	-0.0432861	0.0737218	1.01533	0.957637	1.07651	0.906782
468	DJfVpA	cq7umL	outcome	CNDP1	Wald ratio	1	0.0553557	0.0385466	0.150982	-0.0201957	0.130907	1.05692	0.980007	1.13986	0.637169
469	DjigFU	cq7umL	outcome	RGMA	Wald ratio	1	0.0424725	0.0467448	0.36356	-0.0491474	0.134092	1.04339	0.952041	1.1435	0.8105
470	djULb7	cq7umL	outcome	CST5	Wald ratio	1	-0.00392236	0.0144998	0.786767	-0.0323419	0.0244972	0.996085	0.968175	1.0248	0.964111
471	dKbk1z	cq7umL	outcome	EHBP1	Wald ratio	1	-0.161662	0.0695511	0.0201058	-0.297983	-0.0253421	0.850728	0.742314	0.974976	0.354858
472	Dkwcso	cq7umL	outcome	OMP	Wald ratio	1	-0.0495985	0.0445121	0.265163	-0.136842	0.0376452	0.951611	0.872108	1.03836	0.752835
473	DLnGKh	cq7umL	outcome	TPMT	Wald ratio	1	-0.0201271	0.0273749	0.462194	-0.073782	0.0335277	0.980074	0.928874	1.0341	0.852114
474	dmFFhr	cq7umL	outcome	EPHB6	Wald ratio	1	0.0575234	0.0381955	0.132061	-0.0173398	0.132387	1.05921	0.98281	1.14155	0.626616
475	DoIZXj	cq7umL	outcome	BLNK	Wald ratio	1	0.244943	0.167361	0.143314	-0.0830847	0.572971	1.27755	0.920273	1.77353	0.626616
476	DOqfgz	cq7umL	outcome	IGBP1	Wald ratio	1	-0.0162216	0.12456	0.896384	-0.260359	0.227916	0.983909	0.770775	1.25598	0.984985
477	dp6ntN	cq7umL	outcome	PAFAH2	Wald ratio	1	-0.276414	0.388657	0.476958	-1.03818	0.485354	0.758499	0.354098	1.62475	0.860435
478	dPQZly	cq7umL	outcome	NMNAT1	Wald ratio	1	0.131393	0.237794	0.580573	-0.334684	0.597469	1.14042	0.715564	1.81751	0.891027
479	dq8Fe2	cq7umL	outcome	UBE2L6	Wald ratio	1	0.151719	0.0446575	0.000680333	0.0641899	0.239247	1.16383	1.06629	1.27029	0.0895946
480	DQS4yx	cq7umL	outcome	TOP2B	Wald ratio	1	-0.307211	0.133313	0.0211985	-0.568505	-0.0459171	0.735496	0.566372	0.955121	0.359325
481	dRiB6E	cq7umL	outcome	TK1	Wald ratio	1	0.0542175	0.08336	0.515432	-0.109168	0.217603	1.05571	0.89658	1.24309	0.873302
482	Drl9pY	cq7umL	outcome	TNFRSF9	Wald ratio	1	-0.12264	0.0633263	0.0527907	-0.246759	0.00147999	0.884582	0.781329	1.00148	0.502745
483	DrMJDH	cq7umL	outcome	OLFM4	Wald ratio	1	0.0158532	0.0129385	0.220473	-0.00950629	0.0412127	1.01598	0.990539	1.04207	0.715126
484	DRXIH2	cq7umL	outcome	SCT	Wald ratio	1	0.146728	0.442334	0.740105	-0.720246	1.0137	1.15804	0.486632	2.75579	0.956272
485	dTImkT	cq7umL	outcome	GFAP	Wald ratio	1	0.0372488	0.161688	0.8178	-0.279659	0.354156	1.03795	0.756042	1.42498	0.968301
486	dTmVr8	cq7umL	outcome	PLG	Wald ratio	1	-0.0572726	0.0768666	0.456217	-0.207931	0.093386	0.944337	0.812263	1.09789	0.847119
487	duA8DY	cq7umL	outcome	ICAM5	Wald ratio	1	0.0189239	0.0151172	0.210639	-0.0107058	0.0485537	1.0191	0.989351	1.04975	0.713789
488	DUfroA	cq7umL	outcome	NUCB2	Wald ratio	1	0.0345723	0.0258884	0.181734	-0.016169	0.0853135	1.03518	0.983961	1.08906	0.682299
489	dutBao	cq7umL	outcome	CALCOCO1	Wald ratio	1	-0.00705401	0.085634	0.934349	-0.174897	0.160789	0.992971	0.839544	1.17444	0.985247
490	dvnISs	cq7umL	outcome	PLXNA4	Wald ratio	1	0.20458	0.117847	0.0825658	-0.0263989	0.43556	1.22701	0.973946	1.54583	0.541581
491	dVOTrw	cq7umL	outcome	CGB3_CGB5_CGB8	Wald ratio	1	0.0836937	0.186981	0.654438	-0.282789	0.450176	1.0873	0.753679	1.56859	0.917273
492	dVrm38	cq7umL	outcome	CETN3	Wald ratio	1	-0.0161968	0.0738854	0.826483	-0.161012	0.128619	0.983934	0.851282	1.13726	0.968734
493	DvsyJk	cq7umL	outcome	PTPRN2	Wald ratio	1	-0.1123	0.0711132	0.114296	-0.251682	0.0270816	0.893776	0.777492	1.02745	0.61514
494	DWHsWb	cq7umL	outcome	PDE5A	Wald ratio	1	0.0823749	0.0679467	0.22538	-0.0508007	0.21555	1.08586	0.950468	1.24054	0.717608
495	DWjE6s	cq7umL	outcome	SRPX	Wald ratio	1	-0.010578	0.016104	0.511274	-0.0421419	0.0209859	0.989478	0.958734	1.02121	0.872614
496	dWLYQn	cq7umL	outcome	IGF1R	Wald ratio	1	-0.0284057	0.107952	0.792449	-0.239992	0.183181	0.971994	0.786634	1.20103	0.964111
497	DwtvqS	cq7umL	outcome	ECHDC3	Wald ratio	1	0.00672295	0.0243896	0.782818	-0.0410806	0.0545265	1.00675	0.959752	1.05604	0.964111
498	dxqu6E	cq7umL	outcome	ANKMY2	Wald ratio	1	-0.110776	0.129646	0.392855	-0.364881	0.14333	0.895139	0.694279	1.15411	0.829263
499	dycMtt	cq7umL	outcome	TALDO1	Wald ratio	1	-0.027625	0.101342	0.785166	-0.226255	0.171005	0.972753	0.797515	1.1865	0.964111
500	DyUDg2	cq7umL	outcome	MPI	Wald ratio	1	-0.019915	0.0509292	0.695773	-0.119736	0.0799062	0.980282	0.887154	1.08319	0.938884
501	dzK7Eb	cq7umL	outcome	ANGPT1	Wald ratio	1	0.058668	0.0666454	0.378696	-0.071957	0.189293	1.06042	0.930571	1.2084	0.821326
502	DzmAnE	cq7umL	outcome	UROS	Wald ratio	1	0.166396	0.106835	0.119351	-0.0430009	0.375792	1.18104	0.957911	1.45614	0.624861
503	dzXn05	cq7umL	outcome	PKD2	Wald ratio	1	-0.116783	0.140794	0.406843	-0.392739	0.159173	0.889778	0.675205	1.17254	0.835453
504	e0KGSH	cq7umL	outcome	CXCL11	Wald ratio	1	-0.0350535	0.042685	0.411524	-0.118716	0.0486091	0.965554	0.88806	1.04981	0.835453
505	E14DYm	cq7umL	outcome	CMC1	Wald ratio	1	0.362567	0.171019	0.0340027	0.0273697	0.697763	1.43701	1.02775	2.00925	0.428034
506	e2Qcqv	cq7umL	outcome	CAT	Wald ratio	1	0.0403172	0.0702404	0.565976	-0.097354	0.177988	1.04114	0.907235	1.19481	0.887021
507	E3eOE6	cq7umL	outcome	SPINK2	Wald ratio	1	-0.0347889	0.0318894	0.275306	-0.0972921	0.0277143	0.965809	0.907291	1.0281	0.764498
508	E3faFj	cq7umL	outcome	SPARCL1	Wald ratio	1	-0.0248058	0.0151554	0.10168	-0.0545103	0.00489877	0.975499	0.946949	1.00491	0.596559
509	E3vCeb	cq7umL	outcome	BAIAP2	Wald ratio	1	0.163873	0.140061	0.241997	-0.110647	0.438392	1.17806	0.895255	1.55021	0.734648
510	E4IZmP	cq7umL	outcome	CHIT1	Wald ratio	1	-0.0307467	0.01244	0.0134512	-0.0551291	-0.00636425	0.969721	0.946363	0.993656	0.316896
511	E8syzP	cq7umL	outcome	SLIT2	Wald ratio	1	0.271042	0.197271	0.169455	-0.115609	0.657694	1.31133	0.890823	1.93034	0.654867
512	ea5Xid	cq7umL	outcome	RGMB	Wald ratio	1	0.0659651	0.0606282	0.276583	-0.0528661	0.184796	1.06819	0.948507	1.20297	0.764498
513	eaEPMP	cq7umL	outcome	ESM1	Wald ratio	1	-0.00794766	0.0635439	0.900465	-0.132494	0.116598	0.992084	0.875908	1.12367	0.984985
514	ebB2VV	cq7umL	outcome	SELE	Wald ratio	1	-0.0785772	0.113046	0.486996	-0.300146	0.142992	0.924431	0.74071	1.15372	0.86642
515	eBF1Uv	cq7umL	outcome	IDO1	Wald ratio	1	-0.0213043	0.0420801	0.61266	-0.103781	0.0611727	0.978921	0.901422	1.06308	0.908903
516	EBhpR2	cq7umL	outcome	WNT9A	Wald ratio	1	-0.0954959	0.0854001	0.263474	-0.26288	0.0718882	0.908922	0.768834	1.07454	0.752835
517	EbNIWr	cq7umL	outcome	LRCH4	Wald ratio	1	-0.176125	0.160153	0.27145	-0.490026	0.137775	0.838513	0.612611	1.14772	0.761669
518	EbXTNV	cq7umL	outcome	DTD1	Wald ratio	1	0.103214	0.0702464	0.141746	-0.0344684	0.240897	1.10873	0.966119	1.27239	0.626616
519	ecHxwc	cq7umL	outcome	F7	Wald ratio	1	0.00765214	0.0245793	0.755554	-0.0405232	0.0558275	1.00768	0.960287	1.05742	0.961483
520	ecI50o	cq7umL	outcome	C1QTNF9	Wald ratio	1	-0.00878176	0.0120074	0.464558	-0.0323163	0.0147528	0.991257	0.9682	1.01486	0.853351
521	ECww0b	cq7umL	outcome	CPPED1	Wald ratio	1	-0.0042212	0.0173726	0.808021	-0.0382715	0.0298291	0.995788	0.962452	1.03028	0.967492
522	EDearb	cq7umL	outcome	NRTN	Wald ratio	1	-0.208952	0.163846	0.202203	-0.530089	0.112185	0.811434	0.588552	1.11872	0.70579
523	EDtLuD	cq7umL	outcome	AFP	Wald ratio	1	0.101568	0.055757	0.0685118	-0.00771534	0.210852	1.10691	0.992314	1.23473	0.523673
524	eDTTy8	cq7umL	outcome	TNFSF13B	Wald ratio	1	-0.0306811	0.0804743	0.703015	-0.188411	0.127049	0.969785	0.828274	1.13547	0.941018
525	eE8CgI	cq7umL	outcome	ADAMTSL2	Wald ratio	1	-0.244849	0.103234	0.0177024	-0.447187	-0.0425102	0.782823	0.639424	0.958381	0.346988
526	eEQaVU	cq7umL	outcome	LY75	Wald ratio	1	0.00619237	0.0114672	0.589192	-0.0162833	0.0286681	1.00621	0.983849	1.02908	0.895028
527	EEwl5p	cq7umL	outcome	COQ7	Wald ratio	1	0.0310613	0.0844332	0.712963	-0.134428	0.19655	1.03155	0.874216	1.2172	0.945177
528	eFk43K	cq7umL	outcome	CHMP1A	Wald ratio	1	-0.0228242	0.11548	0.843322	-0.249166	0.203517	0.977434	0.779451	1.22571	0.972166
529	EghWxN	cq7umL	outcome	L1CAM	Wald ratio	1	-0.0341883	0.0696127	0.62334	-0.170629	0.102253	0.966389	0.843134	1.10766	0.911146
530	EhTBtN	cq7umL	outcome	GIMAP7	Wald ratio	1	-0.00208287	0.0183776	0.909763	-0.038103	0.0339372	0.997919	0.962614	1.03452	0.985247
531	Ehyhaw	cq7umL	outcome	MAD1L1	Wald ratio	1	0.0447714	0.141443	0.751598	-0.232457	0.322	1.04579	0.792584	1.37988	0.960663
532	EisjIB	cq7umL	outcome	HSBP1	Wald ratio	1	-0.00412016	0.0194142	0.831932	-0.0421719	0.0339316	0.995888	0.958705	1.03451	0.970128
533	eJ0Lsa	cq7umL	outcome	THBD	Wald ratio	1	0.071631	0.0583194	0.219351	-0.0426749	0.185937	1.07426	0.958223	1.20435	0.715126
534	EJe5Tc	cq7umL	outcome	PRR4	Wald ratio	1	0.00198703	0.013781	0.885353	-0.0250237	0.0289978	1.00199	0.975287	1.02942	0.982266
535	EjhYYz	cq7umL	outcome	SHPK	Wald ratio	1	0.0928266	0.159688	0.561038	-0.220162	0.405815	1.09727	0.802389	1.50052	0.883822
536	el4bK9	cq7umL	outcome	KLRF1	Wald ratio	1	0.031157	0.0825241	0.705765	-0.13059	0.192904	1.03165	0.877577	1.21277	0.942488
537	eLegGC	cq7umL	outcome	INSL5	Wald ratio	1	-0.0696151	0.0619811	0.261367	-0.191098	0.051868	0.932753	0.826052	1.05324	0.752035
538	EliMcp	cq7umL	outcome	SF3B4	Wald ratio	1	-0.0548974	0.245802	0.823271	-0.536669	0.426874	0.946582	0.584693	1.53246	0.968734
539	EmJlst	cq7umL	outcome	BMP6	Wald ratio	1	0.117686	0.0750498	0.116857	-0.0294117	0.264784	1.12489	0.971017	1.30315	0.619377
540	eMsHIX	cq7umL	outcome	FGFBP1	Wald ratio	1	0.024267	0.0948422	0.798054	-0.161624	0.210158	1.02456	0.850761	1.23387	0.964111
541	eN1u1Y	cq7umL	outcome	AXIN1	Wald ratio	1	0.0604754	0.234339	0.796355	-0.39883	0.51978	1.06234	0.671105	1.68166	0.964111
542	EnEIBO	cq7umL	outcome	THBS2	Wald ratio	1	-0.0166273	0.0236708	0.482405	-0.063022	0.0297674	0.98351	0.938923	1.03021	0.865315
543	ENgRhI	cq7umL	outcome	ST6GAL1	Wald ratio	1	0.0186732	0.0662358	0.778005	-0.111149	0.148495	1.01885	0.894805	1.16009	0.964111
544	ENnWgA	cq7umL	outcome	PEPD	Wald ratio	1	0.00910234	0.0314106	0.77198	-0.0524625	0.0706671	1.00914	0.94889	1.07322	0.963288
545	EOebsh	cq7umL	outcome	INSL4	Wald ratio	1	0.0514927	0.067787	0.447479	-0.0813699	0.184355	1.05284	0.921853	1.20244	0.843981
546	eOiIqp	cq7umL	outcome	CRELD2	Wald ratio	1	0.101895	0.0397356	0.0103378	0.024013	0.179777	1.10727	1.0243	1.19695	0.287452
547	eoK37d	cq7umL	outcome	BAG3	Wald ratio	1	-0.309282	0.14903	0.0379584	-0.60138	-0.0171837	0.733974	0.548055	0.982963	0.453582
548	eonvPV	cq7umL	outcome	CD7	Wald ratio	1	-0.0493965	0.0248234	0.0465998	-0.0980503	-0.000742706	0.951804	0.906603	0.999258	0.490185
549	eOYaAJ	cq7umL	outcome	DNAJB14	Wald ratio	1	0.426566	0.246483	0.0835214	-0.0565409	0.909673	1.53199	0.945028	2.48351	0.541624
550	ep7bh8	cq7umL	outcome	PDIA5	Wald ratio	1	-0.0487094	0.0431059	0.258479	-0.133197	0.0357781	0.952458	0.875293	1.03643	0.746638
551	eQcldC	cq7umL	outcome	ECE1	Wald ratio	1	0.151012	0.191289	0.429853	-0.223914	0.525938	1.16301	0.799384	1.69204	0.837827
552	ErEAey	cq7umL	outcome	GIT1	Wald ratio	1	-0.0547742	0.300874	0.855543	-0.644487	0.534939	0.946699	0.524932	1.70734	0.97646
553	eRfLmH	cq7umL	outcome	PDCD1LG2	Wald ratio	1	-0.0225725	0.0180579	0.211297	-0.0579659	0.012821	0.97768	0.943682	1.0129	0.713789
554	ermjbS	cq7umL	outcome	PCBD1	Wald ratio	1	0.0214342	0.0582378	0.712838	-0.0927118	0.13558	1.02167	0.911456	1.1452	0.945177
555	erMJdv	cq7umL	outcome	CXCL1	Wald ratio	1	-0.00474767	0.0178982	0.79081	-0.0398282	0.0303329	0.995264	0.960954	1.0308	0.964111
556	Esad2w	cq7umL	outcome	COL9A1	Wald ratio	1	-0.0486458	0.0463114	0.293531	-0.139416	0.0421245	0.952518	0.869866	1.04302	0.773116
557	esajBf	cq7umL	outcome	MATN3	Wald ratio	1	-0.000286325	0.0205285	0.988872	-0.0405221	0.0399495	0.999714	0.960288	1.04076	0.99873
558	eSTxrh	cq7umL	outcome	F2R	Wald ratio	1	-0.00788266	0.0942047	0.933314	-0.192524	0.176759	0.992148	0.824875	1.19334	0.985247
559	ESvRBT	cq7umL	outcome	GBP1	Wald ratio	1	0.00736617	0.0233251	0.752151	-0.038351	0.0530834	1.00739	0.962375	1.05452	0.960663
560	etmz5T	cq7umL	outcome	CCL13	Wald ratio	1	-0.112999	0.0482827	0.0192652	-0.207633	-0.0183648	0.893152	0.812505	0.981803	0.351538
561	ETsSp3	cq7umL	outcome	ENPP5	Wald ratio	1	0.00217253	0.0130108	0.867386	-0.0233285	0.0276736	1.00217	0.976941	1.02806	0.980117
562	EU9hBJ	cq7umL	outcome	MINDY1	Wald ratio	1	0.102092	0.0579918	0.0783298	-0.0115717	0.215756	1.10749	0.988495	1.2408	0.530603
563	eUZ0ck	cq7umL	outcome	SFTPA1	Wald ratio	1	0.0493531	0.0456704	0.279858	-0.0401608	0.138867	1.05059	0.960635	1.14897	0.764498
564	EvxbxY	cq7umL	outcome	TSPYL1	Wald ratio	1	-0.0316963	0.0733149	0.665501	-0.175393	0.112001	0.968801	0.839127	1.11851	0.921915
565	EWDYXI	cq7umL	outcome	NADK	Wald ratio	1	-0.0777642	0.0411466	0.0587675	-0.158412	0.00288318	0.925183	0.853498	1.00289	0.507957
566	eWzzva	cq7umL	outcome	AKT3	Wald ratio	1	-0.454926	0.176908	0.0101247	-0.801666	-0.108187	0.634495	0.448581	0.89746	0.287452
567	ExJ1U0	cq7umL	outcome	ADA	Wald ratio	1	-0.034884	0.0191672	0.068761	-0.0724516	0.00268365	0.965717	0.930111	1.00269	0.523673
568	exorba	cq7umL	outcome	FOLR2	Wald ratio	1	0.052097	0.0844506	0.537305	-0.113426	0.21762	1.05348	0.89277	1.24311	0.882316
569	ExWw9E	cq7umL	outcome	CD300E	Wald ratio	1	-0.0277061	0.0319867	0.386394	-0.0904001	0.0349879	0.972674	0.913566	1.03561	0.822837
570	EYe5aU	cq7umL	outcome	NPC2	Wald ratio	1	0.00978519	0.045411	0.829393	-0.0792203	0.0987907	1.00983	0.923836	1.10384	0.968734
571	EYllYW	cq7umL	outcome	GGCT	Wald ratio	1	-0.0574782	0.0958984	0.548929	-0.245439	0.130483	0.944142	0.782361	1.13938	0.883822
572	eyXYk7	cq7umL	outcome	CFH	Wald ratio	1	-0.0393718	0.0362895	0.277951	-0.110499	0.0317557	0.961393	0.895387	1.03227	0.764498
573	EzIScI	cq7umL	outcome	DDI2	Wald ratio	1	0.0172756	0.352243	0.960884	-0.67312	0.707671	1.01743	0.510115	2.02926	0.994127
574	F0WNAx	cq7umL	outcome	SERPINB9	Wald ratio	1	-0.229126	0.118573	0.0533157	-0.461529	0.00327797	0.795229	0.630319	1.00328	0.502745
575	f1j4rf	cq7umL	outcome	SIGLEC6	Wald ratio	1	-0.0161979	0.0321571	0.614463	-0.0792257	0.0468299	0.983933	0.923831	1.04794	0.910001
576	F3Dz2l	cq7umL	outcome	KLRD1	Wald ratio	1	-0.0103393	0.0251965	0.681553	-0.0597244	0.0390459	0.989714	0.942024	1.03982	0.932709
577	f4oDc1	cq7umL	outcome	SFTPA2	Wald ratio	1	0.0234793	0.016182	0.146792	-0.00823734	0.0551959	1.02376	0.991796	1.05675	0.630232
578	f7xiUM	cq7umL	outcome	CD55	Wald ratio	1	-0.0490512	0.0257205	0.0565096	-0.0994635	0.001361	0.952132	0.905323	1.00136	0.507957
579	F861DH	cq7umL	outcome	DLL1	Wald ratio	1	-0.0259656	0.0678025	0.70175	-0.158858	0.106927	0.974369	0.853117	1.11285	0.940796
580	f8PLgT	cq7umL	outcome	MAPK13	Wald ratio	1	0.022195	0.216139	0.91821	-0.401438	0.445828	1.02244	0.669357	1.56178	0.985247
581	f8T5rj	cq7umL	outcome	PPCDC	Wald ratio	1	0.0129648	0.02647	0.624282	-0.0389164	0.064846	1.01305	0.961831	1.06699	0.911146
582	F8xBsK	cq7umL	outcome	VGF	Wald ratio	1	0.175192	0.151632	0.247937	-0.122007	0.472392	1.19148	0.885142	1.60383	0.741049
583	fadcPb	cq7umL	outcome	SERPINA4	Wald ratio	1	0.00616632	0.0189675	0.745105	-0.0310099	0.0433425	1.00619	0.969466	1.0443	0.957436
584	FBvAkQ	cq7umL	outcome	RTN4R	Wald ratio	1	-0.0232658	0.0418814	0.57854	-0.105353	0.0588216	0.977003	0.900006	1.06059	0.891027
585	Fc9PFR	cq7umL	outcome	VSIG4	Wald ratio	1	0.0876114	0.0322801	0.00664566	0.0243424	0.15088	1.09156	1.02464	1.16286	0.224497
586	FCXqQG	cq7umL	outcome	OTUD7B	Wald ratio	1	-0.192819	0.31819	0.544524	-0.816472	0.430834	0.824631	0.441988	1.53854	0.883822
587	FD5Th1	cq7umL	outcome	NUDT5	Wald ratio	1	-0.189773	0.185936	0.307426	-0.554208	0.174661	0.827147	0.574527	1.19084	0.781423
588	FdO9JJ	cq7umL	outcome	FSTL1	Wald ratio	1	0.0670967	0.0711369	0.345576	-0.0723316	0.206525	1.0694	0.930222	1.2294	0.798813
589	FDwHKy	cq7umL	outcome	MAVS	Wald ratio	1	0.206934	0.130709	0.113383	-0.0492554	0.463124	1.2299	0.951938	1.58903	0.61514
590	Ffi1Jp	cq7umL	outcome	VASH1	Wald ratio	1	0.0921892	0.0799059	0.248614	-0.0644263	0.248805	1.09657	0.937605	1.28249	0.741049
591	ffOWbm	cq7umL	outcome	ITGA11	Wald ratio	1	0.00466046	0.0501945	0.926024	-0.0937208	0.103042	1.00467	0.910537	1.10854	0.985247
593	FH7iio	cq7umL	outcome	BTC	Wald ratio	1	-0.0249351	0.0250355	0.319254	-0.0740046	0.0241344	0.975373	0.928667	1.02443	0.785857
594	FieZnh	cq7umL	outcome	RTBDN	Wald ratio	1	-0.102613	0.0643959	0.111054	-0.228829	0.0236027	0.902476	0.795464	1.02388	0.61514
595	fiHCAO	cq7umL	outcome	PSCA	Wald ratio	1	0.0016452	0.00887556	0.852944	-0.0157509	0.0190413	1.00165	0.984372	1.01922	0.974143
596	fiiBbO	cq7umL	outcome	VWC2L	Wald ratio	1	-0.0672976	0.115501	0.560122	-0.293679	0.159084	0.934917	0.745516	1.17244	0.883822
597	fJernZ	cq7umL	outcome	TGFBI	Wald ratio	1	0.0404304	0.018957	0.032946	0.00327465	0.0775862	1.04126	1.00328	1.08068	0.428034
598	fjNr48	cq7umL	outcome	CCL23	Wald ratio	1	0.0224167	0.0295106	0.447486	-0.0354242	0.0802575	1.02267	0.965196	1.08357	0.843981
599	fJpJpX	cq7umL	outcome	LILRA2	Wald ratio	1	-0.000652233	0.0166884	0.968824	-0.0333615	0.0320571	0.999348	0.967189	1.03258	0.99429
600	FJQRKu	cq7umL	outcome	RETN	Wald ratio	1	0.117083	0.0673976	0.0823512	-0.0150159	0.249183	1.12421	0.985096	1.28298	0.541581
601	FKmM8g	cq7umL	outcome	C2orf69	Wald ratio	1	0.178452	0.129516	0.168253	-0.0753989	0.432302	1.19537	0.927374	1.5408	0.653172
602	flNaRM	cq7umL	outcome	SPRR3	Wald ratio	1	0.0179986	0.0441255	0.68335	-0.0684874	0.104485	1.01816	0.933805	1.11014	0.933815
603	fmGdDQ	cq7umL	outcome	EPHA4	Wald ratio	1	-0.0056234	0.0763522	0.941288	-0.155274	0.144027	0.994392	0.856181	1.15492	0.986825
604	FMtccK	cq7umL	outcome	TNIP1	Wald ratio	1	-0.117628	0.254816	0.644354	-0.617066	0.38181	0.889027	0.539525	1.46493	0.915163
605	fmX1TT	cq7umL	outcome	GOLM2	Wald ratio	1	0.0375191	0.0819662	0.647141	-0.123135	0.198173	1.03823	0.884145	1.21917	0.915163
606	fmXH1q	cq7umL	outcome	ING1	Wald ratio	1	0.280735	0.193356	0.146528	-0.0982437	0.659714	1.3241	0.906428	1.93424	0.630232
607	FnlJpp	cq7umL	outcome	CANT1	Wald ratio	1	0.127338	0.0838453	0.128831	-0.0369987	0.291675	1.1358	0.963677	1.33867	0.626616
608	fNQuRB	cq7umL	outcome	CEACAM5	Wald ratio	1	-0.0435641	0.0361585	0.228276	-0.114435	0.0273065	0.957371	0.89187	1.02768	0.721359
609	fOHtPA	cq7umL	outcome	KAZALD1	Wald ratio	1	-0.00665143	0.0112198	0.553295	-0.0286422	0.0153394	0.993371	0.971764	1.01546	0.883822
610	fOMVio	cq7umL	outcome	GALNT7	Wald ratio	1	0.151398	0.159167	0.341509	-0.160569	0.463365	1.16346	0.851659	1.58941	0.796543
611	foZcHb	cq7umL	outcome	TNFAIP2	Wald ratio	1	-0.0659674	0.0939256	0.482469	-0.250062	0.118127	0.936161	0.778753	1.12539	0.865315
612	fRDAUH	cq7umL	outcome	CWC15	Wald ratio	1	-0.0817138	0.174922	0.640396	-0.424561	0.261133	0.921536	0.654057	1.2984	0.915163
613	Fsqvhv	cq7umL	outcome	CD1C	Wald ratio	1	0.00875132	0.0948651	0.926499	-0.177184	0.194687	1.00879	0.837625	1.21493	0.985247
614	Ftv6wf	cq7umL	outcome	NUDT2	Wald ratio	1	-0.035449	0.040965	0.386847	-0.11574	0.0448423	0.965172	0.890706	1.04586	0.822837
615	fwS9I9	cq7umL	outcome	AP1G2	Wald ratio	1	-0.0731631	0.087591	0.403559	-0.244841	0.0985152	0.929449	0.782829	1.10353	0.8314
616	FWWVI4	cq7umL	outcome	TCL1A	Wald ratio	1	0.0783277	0.0355883	0.0277404	0.00857461	0.148081	1.08148	1.00861	1.15961	0.416294
617	fWzIhf	cq7umL	outcome	RILPL2	Wald ratio	1	0.015462	0.201706	0.938897	-0.379882	0.410806	1.01558	0.683942	1.50803	0.986735
618	fXay41	cq7umL	outcome	LRRC38	Wald ratio	1	-0.0563406	0.0332902	0.0905681	-0.121589	0.00890816	0.945217	0.885512	1.00895	0.566374
619	FxbRZ9	cq7umL	outcome	IGFBP3	Wald ratio	1	-0.0289044	0.0240176	0.228795	-0.075979	0.0181701	0.971509	0.926836	1.01834	0.721359
620	FxW5Zn	cq7umL	outcome	SCG3	Wald ratio	1	0.0130795	0.0211153	0.535633	-0.0283066	0.0544655	1.01317	0.97209	1.05598	0.882316
621	FykABe	cq7umL	outcome	ROBO4	Wald ratio	1	-0.0523753	0.112644	0.641958	-0.273158	0.168407	0.948973	0.760973	1.18342	0.915163
622	fyvWf3	cq7umL	outcome	CSF3	Wald ratio	1	0.217193	0.137659	0.11462	-0.0526182	0.487003	1.24258	0.948742	1.62743	0.61514
623	FZxQID	cq7umL	outcome	LPA	Wald ratio	1	-0.047207	0.0185802	0.0110627	-0.0836242	-0.0107898	0.95389	0.919777	0.989268	0.299889
624	G0AeSe	cq7umL	outcome	CD40LG	Wald ratio	1	0.0402735	0.0314993	0.201055	-0.0214651	0.102012	1.0411	0.978764	1.1074	0.70579
625	G0HzV6	cq7umL	outcome	LEP	Wald ratio	1	0.0728867	0.327524	0.823895	-0.56906	0.714833	1.07561	0.566057	2.04385	0.968734
626	G4oSWw	cq7umL	outcome	CD22	Wald ratio	1	0.047695	0.0410591	0.245391	-0.0327809	0.128171	1.04885	0.967751	1.13675	0.7362
627	g57t3y	cq7umL	outcome	SOD1	Wald ratio	1	0.00446202	0.0476662	0.925419	-0.0889637	0.0978878	1.00447	0.914879	1.10284	0.985247
628	gAqYB5	cq7umL	outcome	EFHD1	Wald ratio	1	-0.0448118	0.0617147	0.46777	-0.165773	0.076149	0.956177	0.847239	1.07912	0.855694
629	GaRYyb	cq7umL	outcome	SPRED2	Wald ratio	1	0.191878	0.170641	0.260822	-0.142579	0.526334	1.21152	0.867119	1.69272	0.751731
630	Gbz0mP	cq7umL	outcome	VAMP8	Wald ratio	1	0.00245682	0.0677695	0.971081	-0.130371	0.135285	1.00246	0.877769	1.14486	0.99429
631	gEcOPR	cq7umL	outcome	NIT2	Wald ratio	1	0.0219555	0.410145	0.957309	-0.781929	0.82584	1.0222	0.457523	2.2838	0.992078
632	gelZTr	cq7umL	outcome	RAB11FIP3	Wald ratio	1	-0.242054	0.180875	0.180818	-0.596568	0.11246	0.785014	0.550698	1.11903	0.680398
633	gGZ8PU	cq7umL	outcome	DPP10	Wald ratio	1	-0.00942169	0.0396847	0.812336	-0.0872038	0.0683604	0.990623	0.91649	1.07075	0.968301
634	ghFwtK	cq7umL	outcome	DSC2	Wald ratio	1	0.0100839	0.0516151	0.845106	-0.0910817	0.111249	1.01013	0.912943	1.11767	0.972166
635	gI90vT	cq7umL	outcome	HMBS	Wald ratio	1	-0.0821495	0.115147	0.475579	-0.307838	0.143539	0.921134	0.735034	1.15435	0.860435
636	gJ774f	cq7umL	outcome	SAMD9L	Wald ratio	1	0.00322405	0.0495659	0.948138	-0.0939251	0.100373	1.00323	0.910351	1.10558	0.987826
637	gjRUT4	cq7umL	outcome	CCER2	Wald ratio	1	0.0375537	0.0352785	0.287105	-0.0315921	0.1067	1.03827	0.968902	1.1126	0.770414
638	GKUX7R	cq7umL	outcome	KLRK1	Wald ratio	1	-0.0079418	0.0216422	0.71365	-0.0503605	0.0344769	0.99209	0.950887	1.03508	0.945177
639	gLAsyC	cq7umL	outcome	PROS1	Wald ratio	1	-0.32946	0.173148	0.0570714	-0.668831	0.0099104	0.719312	0.512307	1.00996	0.507957
640	glF1GE	cq7umL	outcome	ECM1	Wald ratio	1	-0.00394394	0.0157411	0.802161	-0.0347965	0.0269086	0.996064	0.965802	1.02727	0.967113
641	GLflb8	cq7umL	outcome	LRRN1	Wald ratio	1	0.00414045	0.0132518	0.754703	-0.0218331	0.030114	1.00415	0.978404	1.03057	0.961483
642	gLHl78	cq7umL	outcome	TCN1	Wald ratio	1	-0.00660486	0.0223781	0.767881	-0.050466	0.0372562	0.993417	0.950786	1.03796	0.963288
643	GNkDet	cq7umL	outcome	FCN1	Wald ratio	1	-0.0107946	0.0247197	0.662345	-0.0592453	0.0376561	0.989263	0.942476	1.03837	0.920224
644	goag2i	cq7umL	outcome	NOS1	Wald ratio	1	0.138892	0.0944533	0.141431	-0.0462365	0.32402	1.149	0.954816	1.38268	0.626616
645	gOB2Ck	cq7umL	outcome	KIF1C	Wald ratio	1	-0.257904	0.331979	0.437236	-0.908583	0.392774	0.772669	0.403095	1.48108	0.837955
646	goSjc2	cq7umL	outcome	SEC31A	Wald ratio	1	0.122588	0.0973321	0.207857	-0.068183	0.313359	1.13042	0.934089	1.36801	0.713789
647	GQJeCz	cq7umL	outcome	EXTL1	Wald ratio	1	0.000517041	0.0325723	0.987335	-0.0633247	0.0643587	1.00052	0.938639	1.06647	0.998162
648	gRgNeh	cq7umL	outcome	TNFSF13	Wald ratio	1	-0.053389	0.0383976	0.1644	-0.128648	0.0218703	0.948011	0.879283	1.02211	0.646391
649	gRXqup	cq7umL	outcome	FGFR4	Wald ratio	1	-0.00519416	0.0109877	0.636409	-0.02673	0.0163417	0.994819	0.973624	1.01648	0.915163
650	GSCm8m	cq7umL	outcome	PSAP	Wald ratio	1	-0.0767295	0.0541602	0.156567	-0.182883	0.0294245	0.92614	0.832865	1.02986	0.638196
651	GSu26d	cq7umL	outcome	IL16	Wald ratio	1	0.0453559	0.026091	0.0821455	-0.00578254	0.0964943	1.0464	0.994234	1.1013	0.541581
652	GU9iPK	cq7umL	outcome	CD101	Wald ratio	1	0.0226626	0.0132333	0.0867968	-0.00327469	0.0485999	1.02292	0.996731	1.0498	0.55654
653	GvWDb5	cq7umL	outcome	TXNDC9	Wald ratio	1	-0.33564	0.206675	0.104377	-0.740724	0.069444	0.71488	0.476769	1.07191	0.596559
654	gWatNS	cq7umL	outcome	IL10RB	Wald ratio	1	-0.00453947	0.0200585	0.82096	-0.0438542	0.0347753	0.995471	0.957093	1.03539	0.968734
655	gX1569	cq7umL	outcome	MOCS2	Wald ratio	1	0.00238298	0.0234377	0.919016	-0.0435548	0.0483208	1.00239	0.95738	1.04951	0.985247
656	gXPLLd	cq7umL	outcome	YJU2	Wald ratio	1	0.0554664	0.190102	0.77046	-0.317133	0.428065	1.05703	0.728234	1.53429	0.963288
657	gXui2d	cq7umL	outcome	SPINK8	Wald ratio	1	-0.00879707	0.0274932	0.748989	-0.0626837	0.0450895	0.991242	0.939241	1.04612	0.958348
658	gXVFMr	cq7umL	outcome	MITD1	Wald ratio	1	0.0241179	0.143576	0.866599	-0.257291	0.305526	1.02441	0.773144	1.35734	0.980117
659	GY79RU	cq7umL	outcome	PGD	Wald ratio	1	-0.0135503	0.0276879	0.624562	-0.0678187	0.040718	0.986541	0.93443	1.04156	0.911146
660	GYFNCy	cq7umL	outcome	CLPS	Wald ratio	1	0.0613133	0.02007	0.00225085	0.021976	0.100651	1.06323	1.02222	1.10589	0.14821
661	gylT8f	cq7umL	outcome	CTSO	Wald ratio	1	-0.0824712	0.0618897	0.182679	-0.203775	0.0388326	0.920838	0.815646	1.0396	0.68241
662	gYr8Tm	cq7umL	outcome	CFHR5	Wald ratio	1	0.0118703	0.0146527	0.417876	-0.016849	0.0405896	1.01194	0.983292	1.04142	0.836517
663	GZ7Plj	cq7umL	outcome	GPNMB	Wald ratio	1	-0.0235053	0.0369114	0.524253	-0.0958518	0.0488411	0.976769	0.908599	1.05005	0.882316
664	h3RyR2	cq7umL	outcome	TXNRD1	Wald ratio	1	0.138236	0.0780004	0.076354	-0.014645	0.291117	1.14825	0.985462	1.33792	0.527089
665	H4764Y	cq7umL	outcome	NME3	Wald ratio	1	-0.00263888	0.0587989	0.964203	-0.117885	0.112607	0.997365	0.888798	1.11919	0.99429
666	h4zEuz	cq7umL	outcome	PKLR	Wald ratio	1	-0.0509541	0.0510571	0.318287	-0.151026	0.0491177	0.950322	0.859825	1.05034	0.785857
667	h6xTlm	cq7umL	outcome	ASGR2	Wald ratio	1	0.0135178	0.0376045	0.719242	-0.060187	0.0872226	1.01361	0.941588	1.09114	0.947915
668	haIhuy	cq7umL	outcome	CFC1	Wald ratio	1	1.14352	1.20009	0.340659	-1.20866	3.49571	3.13781	0.298598	32.9736	0.795646
669	hb80Xp	cq7umL	outcome	GNLY	Wald ratio	1	-0.0122768	0.0165536	0.458307	-0.0447219	0.0201683	0.987798	0.956263	1.02037	0.849508
670	hbpWH4	cq7umL	outcome	KLK11	Wald ratio	1	0.00382526	0.0272019	0.888166	-0.0494905	0.057141	1.00383	0.951714	1.05881	0.982266
671	hCeau1	cq7umL	outcome	SGSH	Wald ratio	1	-0.00840149	0.0122212	0.491799	-0.0323551	0.0155521	0.991634	0.968163	1.01567	0.868885
672	HD28xd	cq7umL	outcome	TFPI	Wald ratio	1	-0.0235725	0.0317978	0.458496	-0.0858962	0.0387512	0.976703	0.917689	1.03951	0.849508
673	hdcu5K	cq7umL	outcome	MINK1	Wald ratio	1	0.0133898	0.0922422	0.884585	-0.167405	0.194184	1.01348	0.845857	1.21432	0.982266
674	hDELgz	cq7umL	outcome	KLK13	Wald ratio	1	-0.020354	0.0241099	0.398549	-0.0676094	0.0269015	0.979852	0.934625	1.02727	0.82928
675	HDIzaV	cq7umL	outcome	HJV	Wald ratio	1	-0.051409	0.0589094	0.382838	-0.166871	0.0640534	0.94989	0.846308	1.06615	0.821326
676	HeCoJN	cq7umL	outcome	SLURP1	Wald ratio	1	-0.00125623	0.0264992	0.962189	-0.0531947	0.0506823	0.998745	0.948195	1.05199	0.994127
677	hEdmos	cq7umL	outcome	UPB1	Wald ratio	1	-0.149527	0.140274	0.28644	-0.424465	0.12541	0.861115	0.65412	1.13361	0.770414
678	hGhcvW	cq7umL	outcome	APBB1IP	Wald ratio	1	0.0475097	0.0513869	0.3552	-0.0532085	0.148228	1.04866	0.948182	1.15978	0.807865
679	HgpZFq	cq7umL	outcome	GPHA2	Wald ratio	1	0.0668361	0.0835801	0.423905	-0.096981	0.230653	1.06912	0.907573	1.25942	0.837827
680	hGVtFM	cq7umL	outcome	PLSCR3	Wald ratio	1	0.026378	0.117372	0.822183	-0.203672	0.256428	1.02673	0.81573	1.29231	0.968734
681	HH7QrI	cq7umL	outcome	ANGPTL7	Wald ratio	1	0.0193822	0.0667385	0.771495	-0.111425	0.15019	1.01957	0.894558	1.16205	0.963288
682	HiVQFj	cq7umL	outcome	GGT5	Wald ratio	1	0.0524559	0.0366284	0.152112	-0.0193357	0.124248	1.05386	0.98085	1.1323	0.638196
683	HIVUKO	cq7umL	outcome	FAM3C	Wald ratio	1	0.0246582	0.114918	0.830101	-0.200581	0.249898	1.02496	0.818255	1.28389	0.968734
684	hKIuuX	cq7umL	outcome	POF1B	Wald ratio	1	-0.122829	0.0811241	0.130003	-0.281833	0.036174	0.884415	0.7544	1.03684	0.626616
685	HkVwsC	cq7umL	outcome	DFFA	Wald ratio	1	-0.130051	0.121494	0.284425	-0.368178	0.108077	0.878051	0.691994	1.11413	0.768037
686	hlDo5F	cq7umL	outcome	SYTL4	Wald ratio	1	0.0661532	0.0652646	0.310766	-0.0617654	0.194072	1.06839	0.940103	1.21418	0.781423
687	hlLOND	cq7umL	outcome	SMPDL3A	Wald ratio	1	-0.0193526	0.0130457	0.137956	-0.0449221	0.00621695	0.980834	0.956072	1.00624	0.626616
688	hLmnAo	cq7umL	outcome	TNFRSF10B	Wald ratio	1	0.0137534	0.0395559	0.728069	-0.0637762	0.0912829	1.01385	0.938215	1.09558	0.950291
689	HlZyU8	cq7umL	outcome	TJAP1	Wald ratio	1	-0.512844	0.366547	0.161776	-1.23128	0.205587	0.59879	0.29192	1.22825	0.644093
690	Hm1JU4	cq7umL	outcome	FCRL3	Wald ratio	1	-0.00189253	0.010881	0.861921	-0.0232193	0.0194342	0.998109	0.977048	1.01962	0.980117
691	hMia7X	cq7umL	outcome	NPPB	Wald ratio	1	0.0683039	0.059626	0.251986	-0.048563	0.185171	1.07069	0.952597	1.20342	0.741049
692	HMIud0	cq7umL	outcome	FGL1	Wald ratio	1	-0.0106566	0.0170721	0.532487	-0.044118	0.0228047	0.9894	0.956841	1.02307	0.882316
693	HmyrMp	cq7umL	outcome	IL12RB1	Wald ratio	1	-0.0885308	0.0281908	0.00168709	-0.143785	-0.0332768	0.915275	0.866074	0.967271	0.137538
694	hoYYiW	cq7umL	outcome	TMED8	Wald ratio	1	0.249803	0.151038	0.098146	-0.0462314	0.545838	1.28377	0.954821	1.72605	0.581405
695	hPpSK6	cq7umL	outcome	REN	Wald ratio	1	-0.020529	0.0394719	0.602999	-0.097894	0.0568359	0.97968	0.906745	1.05848	0.90084
696	hq9n0X	cq7umL	outcome	CALCOCO2	Wald ratio	1	-0.227403	0.188837	0.228501	-0.597524	0.142718	0.796599	0.550172	1.1534	0.721359
697	hqaf2p	cq7umL	outcome	CEP85	Wald ratio	1	-0.0685356	0.131378	0.601903	-0.326037	0.188966	0.93376	0.721778	1.208	0.90084
698	HqwId7	cq7umL	outcome	SEZ6	Wald ratio	1	0.365586	0.182783	0.0454886	0.00733111	0.723841	1.44136	1.00736	2.06234	0.487646
699	Hr1Rfi	cq7umL	outcome	ADGRE1	Wald ratio	1	-0.0052158	0.0334833	0.876212	-0.0708431	0.0604115	0.994798	0.931608	1.06227	0.980441
700	htqR57	cq7umL	outcome	GAGE2A	Wald ratio	1	0.114413	0.0884495	0.195823	-0.0589478	0.287774	1.12122	0.942756	1.33346	0.701321
701	hU7dBa	cq7umL	outcome	GRN	Wald ratio	1	-0.0241144	0.0436198	0.580378	-0.109609	0.0613804	0.976174	0.896184	1.0633	0.891027
702	HURVgv	cq7umL	outcome	PPP1R14D	Wald ratio	1	-0.243289	0.186498	0.192058	-0.608826	0.122247	0.784045	0.543989	1.13003	0.69232
703	HVVgRb	cq7umL	outcome	GRIK2	Wald ratio	1	0.00541351	0.0354206	0.878528	-0.0640109	0.0748379	1.00543	0.937995	1.07771	0.981109
704	HvvUVm	cq7umL	outcome	MANF	Wald ratio	1	-0.367155	0.157457	0.0197124	-0.675772	-0.058539	0.692702	0.508764	0.943141	0.351538
705	Hw0FNA	cq7umL	outcome	ELAC1	Wald ratio	1	-0.107936	0.171167	0.528308	-0.443424	0.227551	0.897685	0.641835	1.25552	0.882316
706	Hw6M5O	cq7umL	outcome	PIK3AP1	Wald ratio	1	-0.0857412	0.0561672	0.126876	-0.195829	0.0243464	0.917832	0.822153	1.02465	0.626616
707	HxozxA	cq7umL	outcome	CLGN	Wald ratio	1	0.0169778	0.015882	0.285072	-0.014151	0.0481065	1.01712	0.985949	1.04928	0.768572
708	HXWULL	cq7umL	outcome	REG1B	Wald ratio	1	-0.0506526	0.031171	0.104165	-0.111748	0.0104426	0.950609	0.89427	1.0105	0.596559
709	hy2ZyO	cq7umL	outcome	IL4R	Wald ratio	1	-0.0558547	0.0359674	0.120441	-0.126351	0.0146414	0.945677	0.881306	1.01475	0.625223
710	Hy6lh4	cq7umL	outcome	LAIR2	Wald ratio	1	0.00663868	0.0169869	0.695937	-0.0266557	0.039933	1.00666	0.973696	1.04074	0.938884
711	hyCZcq	cq7umL	outcome	CCS	Wald ratio	1	0.0205277	0.0222893	0.357068	-0.0231593	0.0642147	1.02074	0.977107	1.06632	0.807865
712	HYEKvU	cq7umL	outcome	PZP	Wald ratio	1	0.0739609	0.033596	0.0277019	0.00811283	0.139809	1.07676	1.00815	1.15005	0.416294
713	HyM8px	cq7umL	outcome	CCL27	Wald ratio	1	0.0664105	0.0525502	0.206318	-0.0365879	0.169409	1.06867	0.964073	1.1846	0.712131
714	Hz55RX	cq7umL	outcome	F13B	Wald ratio	1	0.0281884	0.0224562	0.209384	-0.0158258	0.0722026	1.02859	0.984299	1.07487	0.713789
715	HZyS8c	cq7umL	outcome	PPIE	Wald ratio	1	-0.0846508	0.209277	0.685851	-0.494833	0.325531	0.918833	0.609673	1.38477	0.934854
716	i0feNE	cq7umL	outcome	CTRB1	Wald ratio	1	0.0100465	0.0233051	0.666405	-0.0356315	0.0557246	1.0101	0.964996	1.05731	0.921915
717	i1vGys	cq7umL	outcome	C1R	Wald ratio	1	0.0293838	0.0302981	0.332135	-0.0300005	0.0887682	1.02982	0.970445	1.09283	0.789742
718	i2ezyS	cq7umL	outcome	HSD17B14	Wald ratio	1	0.0157069	0.0164739	0.340367	-0.016582	0.0479958	1.01583	0.983555	1.04917	0.795646
719	i4dsup	cq7umL	outcome	ITIH3	Wald ratio	1	-0.000539181	0.0347283	0.987613	-0.0686066	0.0675283	0.999461	0.933694	1.06986	0.998162
720	I6TXf6	cq7umL	outcome	SERPINB8	Wald ratio	1	-0.0180612	0.0147287	0.220101	-0.0469296	0.0108071	0.982101	0.954155	1.01087	0.715126
721	i70rID	cq7umL	outcome	HS6ST2	Wald ratio	1	-0.0706034	0.0383028	0.0652863	-0.145677	0.00447022	0.931831	0.864437	1.00448	0.523022
722	i9jY6t	cq7umL	outcome	CLIP2	Wald ratio	1	-0.115171	0.082052	0.160428	-0.275993	0.0456509	0.891214	0.758818	1.04671	0.643214
723	I9vLi7	cq7umL	outcome	HRG	Wald ratio	1	-0.00881085	0.0249401	0.723878	-0.0576935	0.0400718	0.991228	0.943939	1.04089	0.948965
724	iA0oOI	cq7umL	outcome	REG1A	Wald ratio	1	-0.0701573	0.0431739	0.104165	-0.154778	0.0144637	0.932247	0.856605	1.01457	0.596559
725	iA8lCM	cq7umL	outcome	LAP3	Wald ratio	1	-0.019448	0.299988	0.94831	-0.607424	0.568528	0.98074	0.544752	1.76567	0.987826
726	IAmEf8	cq7umL	outcome	VSIG10L	Wald ratio	1	-0.0277958	0.0490382	0.570837	-0.123911	0.0683191	0.972587	0.883459	1.07071	0.890348
727	iao6OM	cq7umL	outcome	MELTF	Wald ratio	1	-0.0153809	0.0257702	0.550608	-0.0658904	0.0351286	0.984737	0.936233	1.03575	0.883822
728	iBsGw6	cq7umL	outcome	SEMA6C	Wald ratio	1	0.0314811	0.11622	0.786487	-0.19631	0.259272	1.03198	0.821757	1.29599	0.964111
729	iduS24	cq7umL	outcome	STXBP1	Wald ratio	1	0.172832	0.196698	0.379581	-0.212695	0.55836	1.18867	0.808402	1.7478	0.821326
730	IF0dxw	cq7umL	outcome	BST2	Wald ratio	1	0.0835859	0.0542343	0.123268	-0.0227133	0.189885	1.08718	0.977543	1.20911	0.626616
731	if72ZM	cq7umL	outcome	CHCHD10	Wald ratio	1	0.235968	0.118774	0.0469569	0.00316991	0.468766	1.26613	1.00317	1.59802	0.490185
732	ifafXp	cq7umL	outcome	FOLH1	Wald ratio	1	-0.0375971	0.138151	0.785511	-0.308373	0.233179	0.963101	0.734641	1.26261	0.964111
733	Ifaqzf	cq7umL	outcome	SERPINA11	Wald ratio	1	0.0293176	0.0164858	0.075346	-0.00299461	0.0616299	1.02975	0.99701	1.06357	0.527089
734	iFkBac	cq7umL	outcome	VEGFB	Wald ratio	1	-0.0756641	0.0986827	0.443235	-0.269082	0.117754	0.927128	0.76408	1.12497	0.841977
735	IFzPMm	cq7umL	outcome	ELOA	Wald ratio	1	-0.322861	0.131027	0.0137361	-0.579674	-0.0660493	0.724074	0.560081	0.936085	0.317787
736	IGe1Qg	cq7umL	outcome	ECHS1	Wald ratio	1	0.0324173	0.0679354	0.633236	-0.100736	0.165571	1.03295	0.904172	1.18007	0.912882
737	igthz6	cq7umL	outcome	SMAD1	Wald ratio	1	-0.430585	0.239218	0.0718658	-0.899454	0.0382828	0.650128	0.406792	1.03902	0.523673
738	IH7o4g	cq7umL	outcome	TNFRSF4	Wald ratio	1	0.00950927	0.11627	0.934817	-0.218379	0.237398	1.00955	0.80382	1.26795	0.985247
739	IhhuTX	cq7umL	outcome	TCTN3	Wald ratio	1	-0.00341944	0.0175751	0.845736	-0.0378666	0.0310277	0.996586	0.962841	1.03151	0.972166
740	II79it	cq7umL	outcome	STX7	Wald ratio	1	0.000275591	0.0178292	0.987667	-0.0346696	0.0352208	1.00028	0.965924	1.03585	0.998162
741	IiCP5A	cq7umL	outcome	ZFYVE19	Wald ratio	1	0.0465807	0.0280284	0.0965311	-0.00835503	0.101516	1.04768	0.99168	1.10685	0.575823
742	iIftAb	cq7umL	outcome	MERTK	Wald ratio	1	0.0438577	0.0419407	0.295696	-0.038346	0.126061	1.04483	0.96238	1.13435	0.77442
743	iitEZD	cq7umL	outcome	GYS1	Wald ratio	1	-0.0721763	0.243822	0.767214	-0.550067	0.405715	0.930367	0.576911	1.50037	0.963288
744	iIWe13	cq7umL	outcome	HPGDS	Wald ratio	1	0.0202527	0.0235945	0.39069	-0.0259925	0.066498	1.02046	0.974342	1.06876	0.828825
745	ij2XLA	cq7umL	outcome	APOA2	Wald ratio	1	-0.267149	0.163283	0.101816	-0.587184	0.0528852	0.765559	0.555891	1.05431	0.596559
746	Ij7FhG	cq7umL	outcome	ANPEP	Wald ratio	1	0.00317618	0.0371871	0.931935	-0.0697105	0.0760629	1.00318	0.932664	1.07903	0.985247
747	iK9Lpb	cq7umL	outcome	SOST	Wald ratio	1	-0.292768	0.166541	0.0787591	-0.619188	0.0336527	0.746196	0.538382	1.03423	0.530603
748	ikfYbx	cq7umL	outcome	CXCL10	Wald ratio	1	0.0199221	0.0292357	0.495599	-0.0373799	0.0772241	1.02012	0.96331	1.08028	0.868885
749	Iklbe7	cq7umL	outcome	RPL14	Wald ratio	1	-0.0851193	0.174913	0.626516	-0.42795	0.257711	0.918403	0.651844	1.29396	0.911722
750	iKq1ae	cq7umL	outcome	ITGB2	Wald ratio	1	-0.0918451	0.0879382	0.296288	-0.264204	0.0805139	0.912246	0.767817	1.08384	0.77442
751	iLaGQK	cq7umL	outcome	OXT	Wald ratio	1	-0.0457832	0.0185359	0.0135125	-0.0821136	-0.00945274	0.955249	0.921167	0.990592	0.316896
752	Ime5Bn	cq7umL	outcome	ADAM23	Wald ratio	1	0.0202124	0.0245804	0.410906	-0.0279651	0.06839	1.02042	0.972422	1.07078	0.835453
753	IMhv71	cq7umL	outcome	IL18BP	Wald ratio	1	0.126472	0.0896569	0.158357	-0.0492558	0.302199	1.13482	0.951938	1.35283	0.642434
754	IMQz5S	cq7umL	outcome	BOLA1	Wald ratio	1	-0.0361895	0.116801	0.756683	-0.265119	0.19274	0.964457	0.767114	1.21257	0.961483
755	In9nsl	cq7umL	outcome	LYVE1	Wald ratio	1	-0.0939463	0.058834	0.11031	-0.209261	0.0213684	0.910332	0.811183	1.0216	0.61514
756	iNDotl	cq7umL	outcome	ERMAP	Wald ratio	1	-0.157216	0.124609	0.207064	-0.401449	0.0870168	0.854519	0.669349	1.09092	0.713267
757	InjIXH	cq7umL	outcome	PLAU	Wald ratio	1	-0.0120845	0.0788388	0.878176	-0.166609	0.14244	0.987988	0.846531	1.15308	0.981109
758	InMpL2	cq7umL	outcome	RAB33A	Wald ratio	1	0.0592653	0.0812597	0.465798	-0.100004	0.218534	1.06106	0.904834	1.24425	0.854712
759	iNTCvs	cq7umL	outcome	IL1R1	Wald ratio	1	0.0775917	0.0634636	0.221474	-0.046797	0.20198	1.08068	0.954281	1.22382	0.715126
760	iPTC9C	cq7umL	outcome	DBNL	Wald ratio	1	-0.215877	0.164619	0.189732	-0.53853	0.106776	0.805835	0.583606	1.11269	0.68818
761	IQGEmh	cq7umL	outcome	AHCY	Wald ratio	1	-0.0201311	0.0387086	0.603016	-0.0959999	0.0557377	0.98007	0.908464	1.05732	0.90084
762	iqJzsB	cq7umL	outcome	AOC3	Wald ratio	1	0.0332847	0.0234637	0.156026	-0.0127041	0.0792735	1.03384	0.987376	1.0825	0.638196
763	iqPu6G	cq7umL	outcome	IGLC2	Wald ratio	1	0.098852	0.0605944	0.102812	-0.0199131	0.217617	1.1039	0.980284	1.24311	0.596559
764	IqrQiz	cq7umL	outcome	LECT2	Wald ratio	1	-0.00937707	0.0138404	0.498081	-0.0365043	0.0177502	0.990667	0.964154	1.01791	0.868885
765	iQy1hV	cq7umL	outcome	HEPH	Wald ratio	1	0.125062	0.125982	0.320861	-0.121864	0.371987	1.13322	0.885269	1.45061	0.785857
766	IRHyxh	cq7umL	outcome	PIGR	Wald ratio	1	-0.125965	0.125094	0.313956	-0.37115	0.11922	0.881646	0.689941	1.12662	0.785148
767	iriqsd	cq7umL	outcome	IL1RL2	Wald ratio	1	0.0201673	0.0247573	0.4153	-0.0283569	0.0686916	1.02037	0.972041	1.07111	0.836517
768	iRNANK	cq7umL	outcome	SHH	Wald ratio	1	0.342521	0.188425	0.0690932	-0.0267923	0.711835	1.40849	0.973563	2.03773	0.523673
769	iRtu3l	cq7umL	outcome	THSD1	Wald ratio	1	-0.0708147	0.0562995	0.208457	-0.181162	0.0395324	0.931634	0.8343	1.04032	0.713789
770	isQq67	cq7umL	outcome	ASGR1	Wald ratio	1	0.162172	0.0633014	0.0104101	0.0381013	0.286243	1.17606	1.03884	1.33142	0.287452
771	ISt0ah	cq7umL	outcome	IL18R1	Wald ratio	1	0.00982793	0.0146113	0.501187	-0.0188103	0.0384661	1.00988	0.981366	1.03922	0.868885
772	ItVUBi	cq7umL	outcome	DNAJA4	Wald ratio	1	0.113952	0.0991089	0.250242	-0.0803017	0.308205	1.1207	0.922838	1.36098	0.741049
773	IUBS4X	cq7umL	outcome	SAT2	Wald ratio	1	-0.0564628	0.0222754	0.0112523	-0.100122	-0.0128031	0.945102	0.904727	0.987279	0.299889
774	IuyDt6	cq7umL	outcome	SERPINI1	Wald ratio	1	0.0512635	0.0270842	0.0583916	-0.0018215	0.104348	1.0526	0.99818	1.10999	0.507957
775	ivE7WM	cq7umL	outcome	ADGRE5	Wald ratio	1	0.00196915	0.0473245	0.96681	-0.0907868	0.0947251	1.00197	0.913212	1.09936	0.99429
776	ivFgTH	cq7umL	outcome	PRND	Wald ratio	1	-0.0153056	0.0399556	0.701671	-0.0936185	0.0630073	0.984811	0.91063	1.06503	0.940796
777	ivoVnB	cq7umL	outcome	VSNL1	Wald ratio	1	-0.0202138	0.0335483	0.546823	-0.0859684	0.0455409	0.979989	0.917623	1.04659	0.883822
778	ivyQyp	cq7umL	outcome	SERPINF1	Wald ratio	1	0.0112233	0.0369694	0.761445	-0.0612366	0.0836833	1.01129	0.940601	1.08728	0.963288
779	iX4LaB	cq7umL	outcome	PENK	Wald ratio	1	-0.0281683	0.0358115	0.431533	-0.0983588	0.0420222	0.972225	0.906324	1.04292	0.837955
780	Ix95jv	cq7umL	outcome	PRSS53	Wald ratio	1	0.0309846	0.0124203	0.012607	0.00664091	0.0553284	1.03147	1.00666	1.05689	0.312799
781	IYjQmv	cq7umL	outcome	XCL1	Wald ratio	1	0.013242	0.0148067	0.371148	-0.0157791	0.0422631	1.01333	0.984345	1.04317	0.817489
782	iYLcFP	cq7umL	outcome	MMP9	Wald ratio	1	-0.0815962	0.0730698	0.264127	-0.224813	0.0616205	0.921644	0.798666	1.06356	0.752835
783	iyPezx	cq7umL	outcome	DCBLD2	Wald ratio	1	0.0203866	0.121855	0.867132	-0.218449	0.259222	1.0206	0.803765	1.29592	0.980117
784	iyU83W	cq7umL	outcome	LRIG1	Wald ratio	1	-0.010114	0.0139305	0.467821	-0.0374179	0.0171899	0.989937	0.963274	1.01734	0.855694
785	J1eguD	cq7umL	outcome	FBN2	Wald ratio	1	-0.00204653	0.0379385	0.95698	-0.0764061	0.072313	0.997956	0.92644	1.07499	0.992078
786	j2KHS2	cq7umL	outcome	CBLN4	Wald ratio	1	-0.0723994	0.067015	0.279988	-0.203749	0.0589501	0.930159	0.815667	1.06072	0.764498
787	J2q9W4	cq7umL	outcome	PILRB	Wald ratio	1	-0.0367506	0.0098414	0.000188247	-0.0560398	-0.0174615	0.963916	0.945502	0.98269	0.0402849
788	J3LYTo	cq7umL	outcome	PBLD	Wald ratio	1	0.0135991	0.0194673	0.484826	-0.0245568	0.051755	1.01369	0.975742	1.05312	0.865315
789	J3mVmO	cq7umL	outcome	CBLIF	Wald ratio	1	-0.0487407	0.0499895	0.329552	-0.14672	0.0492388	0.952428	0.863536	1.05047	0.787473
790	j3QBHF	cq7umL	outcome	VAT1	Wald ratio	1	0.010401	0.0734315	0.887363	-0.133525	0.154327	1.01046	0.875006	1.16687	0.982266
791	J4sLdU	cq7umL	outcome	RNASE10	Wald ratio	1	-0.00904413	0.0133795	0.499059	-0.0352679	0.0171796	0.990997	0.965347	1.01733	0.868885
792	J5EPCc	cq7umL	outcome	CD164L2	Wald ratio	1	-0.0151465	0.0218731	0.48864	-0.0580179	0.0277248	0.984968	0.943633	1.02811	0.867518
793	J7czJY	cq7umL	outcome	CPE	Wald ratio	1	0.0464702	0.0474331	0.327235	-0.0464987	0.139439	1.04757	0.954566	1.14963	0.786944
794	J9KWoO	cq7umL	outcome	CXCL14	Wald ratio	1	-0.369477	0.165183	0.0253015	-0.693236	-0.0457175	0.691096	0.499956	0.955312	0.401075
795	j9Nkqf	cq7umL	outcome	BID	Wald ratio	1	-0.10322	0.117289	0.378833	-0.333106	0.126666	0.901929	0.716694	1.13504	0.821326
796	JAC0Er	cq7umL	outcome	GSTA1	Wald ratio	1	0.00227614	0.0327163	0.944534	-0.0618478	0.0664001	1.00228	0.940026	1.06865	0.987809
797	Japq8z	cq7umL	outcome	CASP8	Wald ratio	1	-0.00625753	0.0535971	0.907057	-0.111308	0.0987929	0.993762	0.894663	1.10384	0.985247
798	jaUBsa	cq7umL	outcome	SDC1	Wald ratio	1	0.183446	0.0793497	0.0207849	0.0279207	0.338971	1.20135	1.02831	1.4035	0.355948
799	jaVRPq	cq7umL	outcome	TMEM25	Wald ratio	1	-0.08776	0.039727	0.0271694	-0.165625	-0.009895	0.915981	0.847364	0.990154	0.416294
800	JbBt5c	cq7umL	outcome	BAP18	Wald ratio	1	0.0407843	0.148763	0.783965	-0.250791	0.33236	1.04163	0.778185	1.39425	0.964111
801	jBTJ17	cq7umL	outcome	AKR1B1	Wald ratio	1	0.049417	0.0788	0.530581	-0.105031	0.203865	1.05066	0.900297	1.22613	0.882316
802	jbZlWu	cq7umL	outcome	PCDH1	Wald ratio	1	0.0229229	0.133108	0.86327	-0.237969	0.283815	1.02319	0.788227	1.32819	0.980117
803	jcB3ix	cq7umL	outcome	FGFBP2	Wald ratio	1	0.0355715	0.0197213	0.0712767	-0.00308223	0.0742251	1.03621	0.996923	1.07705	0.523673
804	jDSwWz	cq7umL	outcome	SPINK1	Wald ratio	1	-0.0484004	0.0291108	0.0963872	-0.105458	0.00865678	0.952752	0.899913	1.00869	0.575823
805	jeFQ97	cq7umL	outcome	CSF2	Wald ratio	1	0.118355	0.0452826	0.00895692	0.029601	0.207109	1.12564	1.03004	1.23012	0.273826
806	JGIPHx	cq7umL	outcome	PLXDC2	Wald ratio	1	-0.0603636	0.157934	0.702307	-0.369913	0.249186	0.941422	0.690794	1.28298	0.940805
807	JgouUT	cq7umL	outcome	BDNF	Wald ratio	1	-0.144258	0.122958	0.240705	-0.385255	0.09674	0.865665	0.680277	1.10157	0.734648
808	jhKqCb	cq7umL	outcome	CDH15	Wald ratio	1	0.040749	0.031987	0.202691	-0.0219456	0.103444	1.04159	0.978293	1.10898	0.70579
809	JINbkh	cq7umL	outcome	SERPINF2	Wald ratio	1	-0.0273922	0.0619704	0.658474	-0.148854	0.0940697	0.97298	0.861695	1.09864	0.918002
810	jiPTvq	cq7umL	outcome	FTCD	Wald ratio	1	-0.0840316	0.0677044	0.214548	-0.216732	0.0486689	0.919402	0.805146	1.04987	0.715126
811	JjQI56	cq7umL	outcome	LILRB2	Wald ratio	1	-0.0312734	0.0100264	0.00181402	-0.0509252	-0.0116216	0.969211	0.95035	0.988446	0.141164
812	JKPh4o	cq7umL	outcome	DSCAM	Wald ratio	1	0.0132246	0.0238216	0.578791	-0.0334657	0.0599149	1.01331	0.967088	1.06175	0.891027
813	JmIe6U	cq7umL	outcome	ROBO1	Wald ratio	1	0.038358	0.0506051	0.448459	-0.060828	0.137544	1.0391	0.940985	1.14745	0.843981
814	Jo5MbZ	cq7umL	outcome	IGSF9	Wald ratio	1	0.104594	0.0481663	0.0298922	0.0101879	0.199	1.11026	1.01024	1.22018	0.416294
815	jo9gdo	cq7umL	outcome	DNMBP	Wald ratio	1	-0.161939	0.116339	0.163933	-0.389963	0.0660844	0.850493	0.677082	1.06832	0.646391
816	job8K2	cq7umL	outcome	OXCT1	Wald ratio	1	0.0701507	0.218125	0.74775	-0.357375	0.497676	1.07267	0.69951	1.64489	0.958195
817	JoKDua	cq7umL	outcome	PGLYRP2	Wald ratio	1	-0.00951879	0.0111295	0.392399	-0.0313326	0.012295	0.990526	0.969153	1.01237	0.829263
818	JOQHzz	cq7umL	outcome	ERI1	Wald ratio	1	0.498322	0.151099	0.000973828	0.202168	0.794477	1.64596	1.22405	2.21328	0.102906
819	jqMsJP	cq7umL	outcome	CRADD	Wald ratio	1	-0.0729346	0.15242	0.632286	-0.371677	0.225808	0.929662	0.689577	1.25333	0.912882
820	jS5m47	cq7umL	outcome	TREM2	Wald ratio	1	0.0228563	0.0399072	0.566823	-0.0553618	0.101075	1.02312	0.946143	1.10636	0.887021
821	Jt0eV8	cq7umL	outcome	CCL26	Wald ratio	1	-0.0108349	0.0435949	0.80372	-0.0962808	0.074611	0.989224	0.908209	1.07746	0.967225
822	jT0ZOw	cq7umL	outcome	PLA2G7	Wald ratio	1	-0.0729539	0.150231	0.627243	-0.367407	0.221499	0.929644	0.692528	1.24795	0.911722
823	ju1wum	cq7umL	outcome	ANXA3	Wald ratio	1	-0.0737899	0.12545	0.556396	-0.319671	0.172092	0.928867	0.726388	1.18779	0.883822
824	jU5WI1	cq7umL	outcome	STX16	Wald ratio	1	0.0755932	0.19139	0.692865	-0.29953	0.450717	1.07852	0.741166	1.56944	0.938437
825	JV5uL3	cq7umL	outcome	TYMP	Wald ratio	1	0.106582	0.0606314	0.0787695	-0.0122554	0.22542	1.11247	0.987819	1.25285	0.530603
826	jwNggm	cq7umL	outcome	FGA	Wald ratio	1	0.0064107	0.133355	0.961658	-0.254965	0.267786	1.00643	0.774944	1.30707	0.994127
827	jWvKQk	cq7umL	outcome	GAS6	Wald ratio	1	0.0201418	0.032621	0.536939	-0.0437954	0.084079	1.02035	0.95715	1.08771	0.882316
828	jYkLwt	cq7umL	outcome	TGFBR3	Wald ratio	1	-0.0565138	0.0726959	0.436923	-0.198998	0.0859701	0.945053	0.819552	1.08977	0.837955
829	JytNtB	cq7umL	outcome	FSHB	Wald ratio	1	-0.0743178	0.093422	0.426319	-0.257425	0.108789	0.928377	0.77304	1.11493	0.837827
830	K14FCn	cq7umL	outcome	BIRC2	Wald ratio	1	-0.067626	0.146372	0.644071	-0.354515	0.219263	0.93461	0.701514	1.24516	0.915163
831	K4e0sv	cq7umL	outcome	PEBP1	Wald ratio	1	0.0576432	0.133783	0.666563	-0.204572	0.319859	1.05934	0.814996	1.37693	0.921915
832	k5rNsk	cq7umL	outcome	HBEGF	Wald ratio	1	0.04226	0.211355	0.841521	-0.371996	0.456517	1.04317	0.689357	1.57857	0.972166
833	k6Rntc	cq7umL	outcome	NECTIN4	Wald ratio	1	0.0417591	0.0348286	0.230532	-0.0265049	0.110023	1.04264	0.973843	1.1163	0.721808
834	K7LmdI	cq7umL	outcome	RECK	Wald ratio	1	-0.189783	0.0925229	0.0402477	-0.371128	-0.00843786	0.827139	0.689956	0.991598	0.464064
835	K8vvu5	cq7umL	outcome	SWAP70	Wald ratio	1	-0.0486826	0.0804239	0.544963	-0.206313	0.108948	0.952483	0.813578	1.1151	0.883822
836	k9WHrg	cq7umL	outcome	IL22RA1	Wald ratio	1	-0.0673289	0.0431792	0.118928	-0.15196	0.0173024	0.934888	0.859023	1.01745	0.624555
837	kal6no	cq7umL	outcome	KIAA0319	Wald ratio	1	0.00652919	0.0365136	0.858083	-0.0650375	0.0780958	1.00655	0.937032	1.08123	0.978706
838	kApJhU	cq7umL	outcome	ADAMTSL4	Wald ratio	1	-0.110659	0.0611816	0.0704977	-0.230575	0.00925679	0.895244	0.794077	1.0093	0.523673
839	kb4sK1	cq7umL	outcome	GIP	Wald ratio	1	-0.0250398	0.238593	0.916417	-0.492683	0.442603	0.975271	0.610985	1.55675	0.985247
840	kbFMU8	cq7umL	outcome	METAP1D	Wald ratio	1	0.709826	0.724603	0.32728	-0.710396	2.13005	2.03364	0.491449	8.41527	0.786944
841	KBhNKx	cq7umL	outcome	KLK15	Wald ratio	1	-0.0170488	0.0136176	0.210581	-0.0437392	0.00964165	0.983096	0.957204	1.00969	0.713789
842	kdl1vj	cq7umL	outcome	CLEC14A	Wald ratio	1	-0.122221	0.135106	0.36566	-0.387028	0.142586	0.884953	0.679072	1.15325	0.812999
843	keWKgW	cq7umL	outcome	FBP1	Wald ratio	1	0.0225927	0.0402866	0.574935	-0.0563691	0.101555	1.02285	0.94519	1.10689	0.891027
844	kFQVl3	cq7umL	outcome	ZPR1	Wald ratio	1	-0.125241	0.19111	0.512253	-0.499815	0.249334	0.882285	0.606643	1.28317	0.872614
845	kG8rX3	cq7umL	outcome	LAMP2	Wald ratio	1	0.0185162	0.0233073	0.426941	-0.0271661	0.0641986	1.01869	0.9732	1.0663	0.837827
846	kgWGIt	cq7umL	outcome	TNFRSF6B	Wald ratio	1	-0.12598	0.0389338	0.00121325	-0.20229	-0.0496696	0.881633	0.816858	0.951544	0.10932
847	KgzFgY	cq7umL	outcome	LONP1	Wald ratio	1	-0.101866	0.0641115	0.112084	-0.227525	0.023792	0.90315	0.796503	1.02408	0.61514
848	KhA3fh	cq7umL	outcome	VWA1	Wald ratio	1	-0.0200863	0.0375469	0.592673	-0.0936783	0.0535056	0.980114	0.910576	1.05496	0.89634
849	Khx2nj	cq7umL	outcome	SNCA	Wald ratio	1	-0.0639683	0.245916	0.794769	-0.545964	0.418027	0.938035	0.579283	1.51896	0.964111
850	kiK8jS	cq7umL	outcome	CNTN1	Wald ratio	1	0.00291936	0.0521055	0.95532	-0.0992074	0.105046	1.00292	0.905555	1.11076	0.991818
851	Kksod5	cq7umL	outcome	ADAM15	Wald ratio	1	-0.0179229	0.0147155	0.223239	-0.0467653	0.0109195	0.982237	0.954311	1.01098	0.717046
852	kKV2f3	cq7umL	outcome	AP3B1	Wald ratio	1	-0.450932	0.217121	0.0378132	-0.876489	-0.0253758	0.637034	0.416242	0.974943	0.453582
853	KLMwjM	cq7umL	outcome	CKAP4	Wald ratio	1	0.0217372	0.0596858	0.715714	-0.095247	0.138721	1.02198	0.909148	1.1488	0.946179
854	kLO9H9	cq7umL	outcome	COL1A1	Wald ratio	1	-0.0243551	0.10132	0.810037	-0.222942	0.174232	0.975939	0.800161	1.19033	0.967748
855	KnK3Ck	cq7umL	outcome	FABP5	Wald ratio	1	0.0512641	0.0709551	0.469996	-0.087808	0.190336	1.0526	0.915937	1.20966	0.857607
856	KOGDCY	cq7umL	outcome	FAM3D	Wald ratio	1	0.0038755	0.0316438	0.902525	-0.0581463	0.0658973	1.00388	0.943512	1.06812	0.984985
857	Kp5BOk	cq7umL	outcome	APOA1	Wald ratio	1	-0.343231	0.15773	0.0295503	-0.652381	-0.0340802	0.709474	0.520804	0.966494	0.416294
858	kP8j00	cq7umL	outcome	DKKL1	Wald ratio	1	0.0110017	0.0110603	0.31988	-0.0106764	0.0326798	1.01106	0.98938	1.03322	0.785857
859	kpQlEg	cq7umL	outcome	SLC9A3R2	Wald ratio	1	-0.152259	0.0962104	0.113522	-0.340831	0.0363137	0.858766	0.711179	1.03698	0.61514
860	KQo43X	cq7umL	outcome	PXDNL	Wald ratio	1	0.0149593	0.0428013	0.726709	-0.0689311	0.0988498	1.01507	0.933391	1.1039	0.950291
861	Krn2rU	cq7umL	outcome	TEK	Wald ratio	1	-0.0245752	0.028056	0.381067	-0.0795649	0.0304146	0.975724	0.923518	1.03088	0.821326
862	kRQU3Y	cq7umL	outcome	CA4	Wald ratio	1	-0.00936972	0.0303609	0.757617	-0.0688771	0.0501376	0.990674	0.933441	1.05142	0.961483
863	KrvqZS	cq7umL	outcome	BCHE	Wald ratio	1	-0.0149801	0.0236981	0.527308	-0.0614284	0.0314682	0.985132	0.94042	1.03197	0.882316
864	KsbnZP	cq7umL	outcome	PDCD6	Wald ratio	1	-0.023195	0.0118855	0.0509929	-0.0464905	0.000100562	0.977072	0.954574	1.0001	0.502745
865	KscEKD	cq7umL	outcome	SERPINB5	Wald ratio	1	0.22016	0.179698	0.220513	-0.132049	0.572369	1.24628	0.876298	1.77246	0.715126
866	KShdax	cq7umL	outcome	IGFBP7	Wald ratio	1	-0.0205468	0.0309482	0.506749	-0.0812053	0.0401118	0.979663	0.922004	1.04093	0.869264
867	KsIH2U	cq7umL	outcome	PCSK7	Wald ratio	1	0.020305	0.0303985	0.504159	-0.0392761	0.079886	1.02051	0.961485	1.08316	0.868885
868	kT5y8d	cq7umL	outcome	IL32	Wald ratio	1	-0.0534418	0.0631271	0.397232	-0.177171	0.0702873	0.947961	0.837637	1.07282	0.82928
869	KUewiX	cq7umL	outcome	KIT	Wald ratio	1	-0.422587	0.224624	0.0599304	-0.86285	0.0176767	0.655349	0.421958	1.01783	0.507957
870	KUv8M6	cq7umL	outcome	MVK	Wald ratio	1	0.20347	0.200785	0.310881	-0.190068	0.597009	1.22565	0.826903	1.81668	0.781423
871	KwrMSA	cq7umL	outcome	TNFSF11	Wald ratio	1	-0.0564397	0.0927377	0.542793	-0.238206	0.125326	0.945123	0.788041	1.13352	0.883822
872	kx7x7m	cq7umL	outcome	AREG	Wald ratio	1	-0.0255445	0.0786914	0.745472	-0.17978	0.128691	0.974779	0.835454	1.13734	0.957436
873	kxhawk	cq7umL	outcome	ALCAM	Wald ratio	1	0.0132127	0.0958309	0.890339	-0.174616	0.201041	1.0133	0.83978	1.22268	0.983393
874	KxZKUf	cq7umL	outcome	CES2	Wald ratio	1	0.188091	0.197134	0.340017	-0.19829	0.574473	1.20694	0.820132	1.77619	0.795646
875	kYQRtP	cq7umL	outcome	MPO	Wald ratio	1	0.0108025	0.0360884	0.764685	-0.0599308	0.0815357	1.01086	0.94183	1.08495	0.963288
876	kzBXkF	cq7umL	outcome	CHL1	Wald ratio	1	-0.0139389	0.0412404	0.73537	-0.09477	0.0668923	0.986158	0.909582	1.06918	0.954121
877	kZEqoQ	cq7umL	outcome	TFPI2	Wald ratio	1	0.121791	0.0806275	0.130906	-0.0362391	0.279821	1.12952	0.96441	1.32289	0.626616
878	KzP19s	cq7umL	outcome	SEPTIN9	Wald ratio	1	0.0209949	0.587379	0.971487	-1.13027	1.17226	1.02122	0.322947	3.22927	0.99429
879	kZxEA5	cq7umL	outcome	CAPG	Wald ratio	1	-0.00258976	0.0124221	0.834854	-0.026937	0.0217575	0.997414	0.973423	1.022	0.970971
880	l0msd6	cq7umL	outcome	ENPEP	Wald ratio	1	-0.145073	0.155075	0.349529	-0.449019	0.158873	0.864959	0.638254	1.17219	0.804292
881	l29Gzx	cq7umL	outcome	ARSA	Wald ratio	1	0.044638	0.0299305	0.13586	-0.0140258	0.103302	1.04565	0.986072	1.10883	0.626616
882	l3CN3j	cq7umL	outcome	CRISP2	Wald ratio	1	-0.0241719	0.0212381	0.255063	-0.0657985	0.0174548	0.976118	0.93632	1.01761	0.746441
883	l3y651	cq7umL	outcome	ANGPTL1	Wald ratio	1	0.0394748	0.0367841	0.283204	-0.032622	0.111572	1.04026	0.967904	1.11803	0.768037
884	L4cM1L	cq7umL	outcome	SERPINB6	Wald ratio	1	0.0942344	0.0649946	0.147092	-0.0331549	0.221624	1.09882	0.967389	1.2481	0.630232
885	l4vhNF	cq7umL	outcome	FABP2	Wald ratio	1	0.0456946	0.0509925	0.370197	-0.0542507	0.14564	1.04675	0.947195	1.15678	0.817489
886	L66HAP	cq7umL	outcome	GMPR2	Wald ratio	1	0.0162232	0.0445176	0.715543	-0.0710313	0.103478	1.01636	0.931433	1.10902	0.946179
887	L6YJFZ	cq7umL	outcome	FABP4	Wald ratio	1	-0.00400036	0.127687	0.975007	-0.254267	0.246266	0.996008	0.775485	1.27924	0.99429
888	laagY1	cq7umL	outcome	PSMD5	Wald ratio	1	-0.244905	0.206292	0.235158	-0.649236	0.159427	0.782779	0.522445	1.17284	0.726697
889	LbmvrE	cq7umL	outcome	CD6	Wald ratio	1	0.028138	0.0148708	0.0584683	-0.00100868	0.0572847	1.02854	0.998992	1.05896	0.507957
890	LcHHr9	cq7umL	outcome	MFAP5	Wald ratio	1	0.132202	0.0722521	0.067289	-0.00941166	0.273816	1.14134	0.990632	1.31497	0.523673
891	lD46vy	cq7umL	outcome	SERPINA1	Wald ratio	1	-0.0136054	0.144455	0.924963	-0.296737	0.269526	0.986487	0.74324	1.30934	0.985247
892	lD7rMm	cq7umL	outcome	TBCB	Wald ratio	1	0.0924877	0.208073	0.656684	-0.315336	0.500311	1.0969	0.729544	1.64923	0.917273
893	LEpY3l	cq7umL	outcome	CLSTN2	Wald ratio	1	0.118998	0.0660936	0.0717897	-0.0105453	0.248542	1.12637	0.98951	1.28215	0.523673
894	lFLZ8C	cq7umL	outcome	NAGA	Wald ratio	1	0.169026	0.0964382	0.0796556	-0.0199928	0.358045	1.18415	0.980206	1.43053	0.530603
895	lfZTF1	cq7umL	outcome	SLITRK2	Wald ratio	1	0.0284237	0.0937009	0.761626	-0.15523	0.212077	1.02883	0.856218	1.23624	0.963288
896	LHcUWi	cq7umL	outcome	ACADSB	Wald ratio	1	0.0358273	0.0478918	0.454407	-0.0580407	0.129695	1.03648	0.943612	1.13848	0.845592
897	LHFsHQ	cq7umL	outcome	ADA2	Wald ratio	1	-0.00892633	0.0513383	0.861965	-0.109549	0.0916968	0.991113	0.896238	1.09603	0.980117
898	LIheYB	cq7umL	outcome	ENDOU	Wald ratio	1	-0.0280885	0.0371241	0.449283	-0.100852	0.0446748	0.972302	0.904067	1.04569	0.843981
899	LJc5Ig	cq7umL	outcome	PARK7	Wald ratio	1	0.103519	0.0568358	0.0685507	-0.00787916	0.214917	1.10907	0.992152	1.23976	0.523673
900	Lkmcr8	cq7umL	outcome	TIMP4	Wald ratio	1	-0.0624993	0.0323817	0.0535969	-0.125967	0.000968867	0.939414	0.881644	1.00097	0.502745
901	Ll9Thi	cq7umL	outcome	CLEC4C	Wald ratio	1	0.00661421	0.0136454	0.627874	-0.0201307	0.0333591	1.00664	0.980071	1.03392	0.911722
902	LLweFm	cq7umL	outcome	PPL	Wald ratio	1	-0.126427	0.127278	0.320557	-0.375893	0.123038	0.881238	0.686676	1.13093	0.785857
903	Ln8Srq	cq7umL	outcome	CD109	Wald ratio	1	-0.00141639	0.0132877	0.915111	-0.0274603	0.0246276	0.998585	0.972913	1.02493	0.985247
904	LoWkXO	cq7umL	outcome	DEFB104A_DEFB104B	Wald ratio	1	0.00472657	0.0514647	0.926824	-0.0961442	0.105597	1.00474	0.908333	1.11137	0.985247
905	Lp5wC8	cq7umL	outcome	FKBP14	Wald ratio	1	0.0589736	0.20037	0.76851	-0.333751	0.451698	1.06075	0.716232	1.57098	0.963288
906	lq7iho	cq7umL	outcome	IFNL1	Wald ratio	1	-0.00938242	0.231859	0.967722	-0.463826	0.445061	0.990661	0.628873	1.56059	0.99429
907	LqAv0v	cq7umL	outcome	CELSR2	Wald ratio	1	0.0173945	0.0278571	0.532352	-0.0372054	0.0719944	1.01755	0.963478	1.07465	0.882316
908	lqo5ll	cq7umL	outcome	TNFRSF19	Wald ratio	1	0.0285039	0.0461044	0.536413	-0.0618607	0.118868	1.02891	0.940014	1.12622	0.882316
909	lr40A9	cq7umL	outcome	GPRC5C	Wald ratio	1	-0.0234963	0.0889613	0.791689	-0.19786	0.150868	0.976778	0.820484	1.16284	0.964111
910	LRO6Yy	cq7umL	outcome	DCTD	Wald ratio	1	-0.145897	0.187942	0.437577	-0.514263	0.222468	0.864246	0.597941	1.24916	0.837955
911	lrZCUw	cq7umL	outcome	FADD	Wald ratio	1	0.0546717	0.129644	0.67324	-0.199431	0.308774	1.05619	0.819197	1.36175	0.926516
912	lS80rR	cq7umL	outcome	CD99L2	Wald ratio	1	-0.00620725	0.0637025	0.922376	-0.131064	0.11865	0.993812	0.877162	1.12598	0.985247
913	lSNh6h	cq7umL	outcome	IL17C	Wald ratio	1	0.0995122	0.0846302	0.239656	-0.066363	0.265388	1.10463	0.935791	1.30394	0.733973
914	lSwH42	cq7umL	outcome	AMPD3	Wald ratio	1	0.0199617	0.0296655	0.501016	-0.0381827	0.0781061	1.02016	0.962537	1.08124	0.868885
915	lt4obH	cq7umL	outcome	TLR4	Wald ratio	1	0.0143407	0.051567	0.780937	-0.0867306	0.115412	1.01444	0.916924	1.12234	0.964111
916	lTAmzs	cq7umL	outcome	HGFAC	Wald ratio	1	0.0260756	0.0245901	0.288957	-0.022121	0.0742722	1.02642	0.978122	1.0771	0.770869
917	LtjTGq	cq7umL	outcome	BOLA2_BOLA2B	Wald ratio	1	-0.21643	0.145308	0.136367	-0.501233	0.0683734	0.805389	0.605783	1.07077	0.626616
918	LTLoMq	cq7umL	outcome	C1QTNF5	Wald ratio	1	0.0250728	0.0851262	0.768348	-0.141775	0.19192	1.02539	0.867817	1.21157	0.963288
919	Ltp2Mf	cq7umL	outcome	ABL1	Wald ratio	1	0.0977937	0.163832	0.550565	-0.223317	0.418905	1.10274	0.799861	1.5203	0.883822
920	LtQEIM	cq7umL	outcome	CD59	Wald ratio	1	0.0228809	0.0466131	0.623519	-0.0684808	0.114243	1.02314	0.933811	1.12102	0.911146
921	LTsElw	cq7umL	outcome	RARRES1	Wald ratio	1	0.0200363	0.0230964	0.385663	-0.0252325	0.0653052	1.02024	0.975083	1.06748	0.822837
922	lu7wxP	cq7umL	outcome	CDHR1	Wald ratio	1	0.0599566	0.0468698	0.200821	-0.0319082	0.151821	1.06179	0.968595	1.16395	0.70579
923	LU7zds	cq7umL	outcome	LILRA3	Wald ratio	1	-0.0276961	0.00927984	0.00284001	-0.0458846	-0.00950761	0.972684	0.955152	0.990537	0.162856
924	luHpkC	cq7umL	outcome	INHBC	Wald ratio	1	-0.0182173	0.018569	0.326563	-0.0546126	0.018178	0.981948	0.946852	1.01834	0.786944
925	LVLLci	cq7umL	outcome	RABGAP1L	Wald ratio	1	-0.591032	0.167615	0.000421697	-0.919558	-0.262506	0.553756	0.398695	0.769122	0.0656314
926	LW8nmY	cq7umL	outcome	PRSS22	Wald ratio	1	0.0155857	0.0467443	0.738814	-0.0760332	0.107204	1.01571	0.926785	1.11316	0.956047
927	lwWS0e	cq7umL	outcome	CST3	Wald ratio	1	0.0959155	0.0403838	0.0175443	0.0167632	0.175068	1.10067	1.0169	1.19133	0.346988
928	LWXlUc	cq7umL	outcome	PDGFRA	Wald ratio	1	-0.00452133	0.0376551	0.904426	-0.0783252	0.0692826	0.995489	0.924664	1.07174	0.985247
929	lxHcTx	cq7umL	outcome	CXCL6	Wald ratio	1	0.0354735	0.0189936	0.0618098	-0.00175391	0.0727009	1.03611	0.998248	1.07541	0.513704
930	lXIC0J	cq7umL	outcome	FABP3	Wald ratio	1	-0.013898	0.131328	0.91572	-0.271301	0.243505	0.986198	0.762387	1.27571	0.985247
931	Lyqsh8	cq7umL	outcome	SPINK5	Wald ratio	1	-0.0382638	0.0259574	0.140456	-0.0891404	0.0126128	0.962459	0.914717	1.01269	0.626616
932	lYrZvB	cq7umL	outcome	FKBP1B	Wald ratio	1	-0.0221099	0.058737	0.706604	-0.137234	0.0930147	0.978133	0.871766	1.09748	0.942757
933	Lyt7dO	cq7umL	outcome	PLA2G2A	Wald ratio	1	0.0369082	0.0161089	0.0219534	0.00533481	0.0684815	1.0376	1.00535	1.07088	0.368473
934	LZnubR	cq7umL	outcome	VTI1A	Wald ratio	1	0.134136	0.216387	0.535331	-0.289983	0.558256	1.14355	0.748276	1.74762	0.882316
935	LzufnN	cq7umL	outcome	AGXT	Wald ratio	1	0.0178866	0.039765	0.65285	-0.0600529	0.095826	1.01805	0.941715	1.10057	0.917273
936	lZUg8p	cq7umL	outcome	PAEP	Wald ratio	1	-0.0027776	0.0176379	0.874868	-0.0373479	0.0317927	0.997226	0.963341	1.0323	0.980227
937	m0x4we	cq7umL	outcome	WFDC1	Wald ratio	1	-0.0315373	0.033297	0.343562	-0.0967995	0.0337249	0.968955	0.907738	1.0343	0.798813
938	M0ypNZ	cq7umL	outcome	PKN3	Wald ratio	1	-0.0775457	0.0810365	0.338606	-0.236377	0.0812858	0.925385	0.789483	1.08468	0.795646
939	M19jUG	cq7umL	outcome	PCDH9	Wald ratio	1	-0.0764889	0.0436682	0.0798438	-0.162078	0.00910074	0.926363	0.850374	1.00914	0.530603
940	m4ln8K	cq7umL	outcome	NID1	Wald ratio	1	-0.0621322	0.0447358	0.164873	-0.149814	0.02555	0.939759	0.860868	1.02588	0.646391
941	M8e2pU	cq7umL	outcome	CLEC10A	Wald ratio	1	-0.0291004	0.020043	0.14653	-0.0683847	0.0101839	0.971319	0.933901	1.01024	0.630232
942	MAaNVN	cq7umL	outcome	COMP	Wald ratio	1	-0.01658	0.0583745	0.77639	-0.130994	0.0978341	0.983557	0.877223	1.10278	0.964111
943	mAFWwd	cq7umL	outcome	NTF3	Wald ratio	1	0.0444718	0.0828038	0.591216	-0.117824	0.206767	1.04548	0.888853	1.2297	0.895719
944	maMO9n	cq7umL	outcome	DPEP2	Wald ratio	1	0.0633369	0.068818	0.357388	-0.0715463	0.19822	1.06539	0.930953	1.21923	0.807865
945	maWoQ3	cq7umL	outcome	PRTFDC1	Wald ratio	1	-0.0156841	0.0360981	0.663936	-0.0864362	0.0550681	0.984438	0.917194	1.05661	0.921117
946	mbGlxK	cq7umL	outcome	GLT8D2	Wald ratio	1	0.0522489	0.0407752	0.200057	-0.0276704	0.132168	1.05364	0.972709	1.1413	0.70579
947	MBgpKy	cq7umL	outcome	DECR1	Wald ratio	1	0.0441448	0.185193	0.811593	-0.318834	0.407124	1.04513	0.726996	1.50249	0.968256
948	McGIAt	cq7umL	outcome	LGALS4	Wald ratio	1	-0.101803	0.119114	0.392736	-0.335266	0.131661	0.903208	0.715148	1.14072	0.829263
949	mCVYrU	cq7umL	outcome	DNPEP	Wald ratio	1	0.218365	0.249911	0.382243	-0.271461	0.708191	1.24404	0.762265	2.03031	0.821326
950	MDsl7M	cq7umL	outcome	LILRA6	Wald ratio	1	-0.00759178	0.0132919	0.567892	-0.0336439	0.0184603	0.992437	0.966916	1.01863	0.887294
951	MdvbXa	cq7umL	outcome	OGN	Wald ratio	1	-0.0211722	0.0194886	0.277306	-0.0593697	0.0170254	0.97905	0.942358	1.01717	0.764498
952	MErbch	cq7umL	outcome	SLITRK6	Wald ratio	1	-0.0304845	0.0292388	0.297132	-0.0877926	0.0268236	0.969975	0.915951	1.02719	0.775443
953	meszo3	cq7umL	outcome	PXN	Wald ratio	1	0.0434299	0.0159745	0.00655376	0.0121199	0.0747398	1.04439	1.01219	1.0776	0.224497
954	mF26hh	cq7umL	outcome	CLEC6A	Wald ratio	1	0.0159215	0.0196326	0.417381	-0.0225584	0.0544014	1.01605	0.977694	1.05591	0.836517
955	mg38e9	cq7umL	outcome	CEP152	Wald ratio	1	-0.029399	0.186698	0.874876	-0.395327	0.336529	0.971029	0.67346	1.40008	0.980227
956	mGTVgZ	cq7umL	outcome	CTSE	Wald ratio	1	-0.01486	0.0210271	0.479748	-0.0560732	0.0263531	0.98525	0.94547	1.0267	0.863647
957	MJHreK	cq7umL	outcome	LACTB2	Wald ratio	1	-0.0175793	0.0926596	0.849529	-0.199192	0.164034	0.982574	0.819392	1.17825	0.972287
958	mkb0BZ	cq7umL	outcome	NEO1	Wald ratio	1	-0.275217	0.140338	0.0498679	-0.55028	-0.000153753	0.759408	0.576789	0.999846	0.502745
959	MKFCDM	cq7umL	outcome	IL1RAP	Wald ratio	1	-0.0124621	0.0105891	0.239241	-0.0332168	0.00829247	0.987615	0.967329	1.00833	0.733973
960	ML71tw	cq7umL	outcome	CCN2	Wald ratio	1	-0.000635289	0.0346141	0.985357	-0.0684788	0.0672083	0.999365	0.933813	1.06952	0.997594
961	mLognI	cq7umL	outcome	SPON2	Wald ratio	1	-0.036356	0.0560718	0.516737	-0.146257	0.0735448	0.964297	0.863936	1.07632	0.873302
962	mlOZgX	cq7umL	outcome	PSRC1	Wald ratio	1	0.0434901	0.0614868	0.479375	-0.077024	0.164004	1.04445	0.925868	1.17822	0.863647
963	mLpleL	cq7umL	outcome	VPS4B	Wald ratio	1	-0.376522	0.252256	0.135538	-0.870944	0.1179	0.686244	0.418556	1.12513	0.626616
964	mmLCz8	cq7umL	outcome	LRTM2	Wald ratio	1	0.0112595	0.0463762	0.808171	-0.0796379	0.102157	1.01132	0.923451	1.10756	0.967492
965	Mmmg7h	cq7umL	outcome	PDIA4	Wald ratio	1	0.166926	0.141581	0.238391	-0.110572	0.444424	1.18167	0.895322	1.55959	0.732722
966	mMR6Sn	cq7umL	outcome	PI16	Wald ratio	1	-0.0519737	0.0392768	0.185747	-0.128956	0.0250089	0.949354	0.879012	1.02532	0.685342
967	mMxOtR	cq7umL	outcome	PPME1	Wald ratio	1	-0.0809393	0.285621	0.776885	-0.640756	0.478877	0.92225	0.526894	1.61426	0.964111
968	mmZ8Y7	cq7umL	outcome	F11R	Wald ratio	1	0.35151	0.16158	0.029596	0.0348133	0.668208	1.42121	1.03543	1.95074	0.416294
969	mO2h4I	cq7umL	outcome	HAVCR1	Wald ratio	1	0.00895152	0.0228837	0.695669	-0.0359006	0.0538037	1.00899	0.964736	1.05528	0.938884
970	MoaBq0	cq7umL	outcome	FLT4	Wald ratio	1	0.0455099	0.0345947	0.188336	-0.0222957	0.113315	1.04656	0.977951	1.11999	0.68818
971	MORplR	cq7umL	outcome	CTSF	Wald ratio	1	0.025242	0.058655	0.666943	-0.0897218	0.140206	1.02556	0.914186	1.15051	0.921915
972	moy1E0	cq7umL	outcome	CDNF	Wald ratio	1	0.040894	0.0215984	0.0583072	-0.00143885	0.0832269	1.04174	0.998562	1.08679	0.507957
973	mPWeRF	cq7umL	outcome	PTPRS	Wald ratio	1	-0.00385793	0.0281393	0.890951	-0.059011	0.0512952	0.99615	0.942696	1.05263	0.983435
974	mQ5je0	cq7umL	outcome	MAPK9	Wald ratio	1	0.0788548	0.093417	0.398605	-0.104243	0.261952	1.08205	0.901007	1.29946	0.82928
975	MQj3fz	cq7umL	outcome	SPINT3	Wald ratio	1	0.0899738	0.105989	0.395941	-0.117766	0.297713	1.09415	0.888904	1.34678	0.82928
976	mqSDlC	cq7umL	outcome	VEGFD	Wald ratio	1	0.0356037	0.0148361	0.0164038	0.00652497	0.0646823	1.03625	1.00655	1.06682	0.338354
977	mrsicR	cq7umL	outcome	RBKS	Wald ratio	1	-0.0166541	0.0301769	0.581028	-0.0758008	0.0424926	0.983484	0.927001	1.04341	0.891027
978	MS4CnC	cq7umL	outcome	CDCP1	Wald ratio	1	-0.0176397	0.0441691	0.689623	-0.104211	0.0689319	0.982515	0.901035	1.07136	0.937012
979	msarDW	cq7umL	outcome	SIGLEC5	Wald ratio	1	0.0249288	0.0119615	0.0371522	0.00148428	0.0483734	1.02524	1.00149	1.04956	0.451096
980	mSPzvb	cq7umL	outcome	HAGH	Wald ratio	1	-0.153178	0.136763	0.262703	-0.421232	0.114877	0.857977	0.656238	1.12174	0.752835
981	MSQBw2	cq7umL	outcome	ADAMTS13	Wald ratio	1	-0.0356934	0.0322129	0.267842	-0.0988305	0.0274438	0.964936	0.905896	1.02782	0.755593
982	MTcll9	cq7umL	outcome	ADIPOQ	Wald ratio	1	0.0323331	0.0545372	0.553272	-0.0745597	0.139226	1.03286	0.928152	1.14938	0.883822
983	MtRbk1	cq7umL	outcome	ANKRD54	Wald ratio	1	0.0915206	0.148261	0.537042	-0.199072	0.382113	1.09584	0.819491	1.46538	0.882316
984	mTRPHJ	cq7umL	outcome	MCEE	Wald ratio	1	0.0250826	0.0560391	0.654448	-0.084754	0.134919	1.0254	0.918738	1.14444	0.917273
985	Mu92Ew	cq7umL	outcome	ITGAV	Wald ratio	1	-0.213823	0.0761713	0.00499844	-0.363119	-0.0645274	0.807491	0.695504	0.93751	0.190163
986	MutVky	cq7umL	outcome	CD5L	Wald ratio	1	0.0361307	0.0517686	0.485223	-0.0653358	0.137597	1.03679	0.936753	1.14751	0.865315
987	mvfinc	cq7umL	outcome	TIGIT	Wald ratio	1	0.371422	0.128176	0.0037584	0.120198	0.622646	1.44979	1.12772	1.86385	0.183839
988	mwffoH	cq7umL	outcome	CHGA	Wald ratio	1	-0.0451097	0.060985	0.459492	-0.16464	0.074421	0.955893	0.848199	1.07726	0.849514
989	MwmRQv	cq7umL	outcome	WFDC12	Wald ratio	1	3.27781e-05	0.0242323	0.998921	-0.0474625	0.0475281	1.00003	0.953646	1.04868	0.999505
990	mx8lTg	cq7umL	outcome	FOLR1	Wald ratio	1	0.0117869	0.0923562	0.898447	-0.169231	0.192805	1.01186	0.844314	1.21265	0.984985
991	myYwTJ	cq7umL	outcome	DNAJB1	Wald ratio	1	0.286731	0.218499	0.189427	-0.141527	0.714988	1.33207	0.868032	2.04416	0.68818
992	mZrxbX	cq7umL	outcome	SPOCK1	Wald ratio	1	-0.0390662	0.0829222	0.637556	-0.201594	0.123461	0.961687	0.817427	1.13141	0.915163
993	n11jgY	cq7umL	outcome	IGDCC4	Wald ratio	1	0.102792	0.0658915	0.118755	-0.0263553	0.231939	1.10826	0.973989	1.26104	0.624555
994	N1MhZK	cq7umL	outcome	TGFA	Wald ratio	1	0.143616	0.0941245	0.127058	-0.0408683	0.3281	1.15444	0.959956	1.38833	0.626616
995	n1NWLc	cq7umL	outcome	EIF2AK3	Wald ratio	1	0.0646177	0.088188	0.463725	-0.108231	0.237466	1.06675	0.89742	1.26803	0.853351
996	N6hPGM	cq7umL	outcome	KRT18	Wald ratio	1	-0.0637929	0.245674	0.795122	-0.545313	0.417727	0.938199	0.57966	1.51851	0.964111
997	N7TvBV	cq7umL	outcome	TMPRSS15	Wald ratio	1	-0.149745	0.113943	0.188778	-0.373074	0.0735843	0.860928	0.688614	1.07636	0.68818
998	n8CCHZ	cq7umL	outcome	MTIF3	Wald ratio	1	0.183193	0.0984495	0.0627751	-0.00976806	0.376154	1.20105	0.990279	1.45667	0.515833
999	N98is2	cq7umL	outcome	BLMH	Wald ratio	1	0.00756696	0.0186066	0.684242	-0.028902	0.0440359	1.0076	0.971512	1.04502	0.933815
1000	n9n9IM	cq7umL	outcome	A1BG	Wald ratio	1	0.0278299	0.0480818	0.562721	-0.0664104	0.12207	1.02822	0.935747	1.12983	0.885459
1001	NAjq7m	cq7umL	outcome	CCL2	Wald ratio	1	-0.342092	0.181458	0.059398	-0.69775	0.0135666	0.710283	0.497704	1.01366	0.507957
1002	NB8pym	cq7umL	outcome	PSME2	Wald ratio	1	-0.102962	0.101629	0.311006	-0.302155	0.0962314	0.902161	0.739223	1.10101	0.781423
1003	nBvabJ	cq7umL	outcome	DPP4	Wald ratio	1	-0.0295188	0.0479382	0.538048	-0.123478	0.0644401	0.970913	0.883841	1.06656	0.882316
1004	nCG0VG	cq7umL	outcome	GALNT3	Wald ratio	1	-0.0130222	0.0298482	0.662633	-0.0715246	0.0454802	0.987062	0.930973	1.04653	0.920224
1005	nD2XTJ	cq7umL	outcome	RET	Wald ratio	1	-0.0477901	0.0323164	0.139188	-0.11113	0.01555	0.953334	0.894822	1.01567	0.626616
1006	NEtKcC	cq7umL	outcome	OSTN	Wald ratio	1	0.125323	0.133727	0.34868	-0.136783	0.387429	1.13351	0.87216	1.47319	0.803419
1007	NGx66q	cq7umL	outcome	EGLN1	Wald ratio	1	-0.00868863	0.0733566	0.905716	-0.152467	0.13509	0.991349	0.858587	1.14464	0.985247
1008	nHWYiL	cq7umL	outcome	LGALS7_LGALS7B	Wald ratio	1	0.0110302	0.0468783	0.813981	-0.0808513	0.102912	1.01109	0.922331	1.10839	0.968301
1009	nijOJ6	cq7umL	outcome	MMP8	Wald ratio	1	0.0712221	0.0305388	0.0196912	0.011366	0.131078	1.07382	1.01143	1.14006	0.351538
1010	nKfXuM	cq7umL	outcome	ATP5IF1	Wald ratio	1	-0.0382594	0.10117	0.705305	-0.236553	0.160034	0.962463	0.789344	1.17355	0.942488
1011	nkVRHw	cq7umL	outcome	GLRX	Wald ratio	1	0.0630489	0.027197	0.0204367	0.00974284	0.116355	1.06508	1.00979	1.12339	0.355948
1012	nl1t5U	cq7umL	outcome	CEACAM21	Wald ratio	1	0.0272681	0.00938735	0.0036752	0.00886891	0.0456673	1.02764	1.00891	1.04673	0.183839
1013	NL3ogN	cq7umL	outcome	PLTP	Wald ratio	1	-0.0136038	0.0269296	0.613445	-0.0663858	0.0391782	0.986488	0.93577	1.03996	0.909279
1014	NmFKR2	cq7umL	outcome	RARRES2	Wald ratio	1	0.0374635	0.0536699	0.485155	-0.0677295	0.142656	1.03817	0.934513	1.15333	0.865315
1015	NmHbvc	cq7umL	outcome	DRAXIN	Wald ratio	1	0.0691624	0.0329991	0.0360925	0.00448404	0.133841	1.07161	1.00449	1.14321	0.44136
1016	nofxOT	cq7umL	outcome	SERPINC1	Wald ratio	1	-0.0341785	0.13046	0.793334	-0.289881	0.221524	0.966399	0.748353	1.24798	0.964111
1017	NoNSWV	cq7umL	outcome	AXL	Wald ratio	1	-0.0343259	0.0646807	0.595628	-0.1611	0.0924483	0.966257	0.851207	1.09686	0.89922
1018	nOXj76	cq7umL	outcome	CTSB	Wald ratio	1	-0.0163728	0.0219568	0.455861	-0.0594082	0.0266626	0.983761	0.942322	1.02702	0.847119
1019	NPCEdv	cq7umL	outcome	SUSD2	Wald ratio	1	0.042262	0.0162271	0.00920328	0.0104569	0.0740671	1.04317	1.01051	1.07688	0.276421
1020	NPM44A	cq7umL	outcome	LTA4H	Wald ratio	1	0.00107238	0.120445	0.992896	-0.235	0.237144	1.00107	0.790571	1.26762	0.99873
1021	NqHhZZ	cq7umL	outcome	DCN	Wald ratio	1	-0.094888	0.23275	0.683508	-0.551079	0.361303	0.909475	0.576328	1.4352	0.933815
1022	nqleHK	cq7umL	outcome	GRP	Wald ratio	1	0.0264271	0.0272308	0.331805	-0.0269453	0.0797994	1.02678	0.973415	1.08307	0.789742
1023	NqWIJr	cq7umL	outcome	ALDH3A1	Wald ratio	1	0.0282255	0.0230982	0.221716	-0.017047	0.073498	1.02863	0.983097	1.07627	0.715126
1024	NRbSIC	cq7umL	outcome	FUCA1	Wald ratio	1	-0.0319473	0.0277261	0.249221	-0.0862904	0.0223959	0.968558	0.917328	1.02265	0.741049
1025	nSAv6z	cq7umL	outcome	SARG	Wald ratio	1	-0.0169324	0.16321	0.917371	-0.336823	0.302959	0.98321	0.714035	1.35386	0.985247
1026	nsbNAB	cq7umL	outcome	CD244	Wald ratio	1	-0.0267494	0.0497158	0.590546	-0.124192	0.0706937	0.973605	0.88321	1.07325	0.895719
1027	nsbuyZ	cq7umL	outcome	PRDX5	Wald ratio	1	-0.109483	0.0689963	0.112559	-0.244716	0.0257498	0.896298	0.782927	1.02608	0.61514
1028	nsFi9E	cq7umL	outcome	AMY2A	Wald ratio	1	-0.0312057	0.0315858	0.323169	-0.093114	0.0307025	0.969276	0.91109	1.03118	0.786301
1029	nsGYPb	cq7umL	outcome	REEP4	Wald ratio	1	-0.0463332	0.0503134	0.357107	-0.144948	0.0522812	0.954724	0.865068	1.05367	0.807865
1030	nsLhs4	cq7umL	outcome	GART	Wald ratio	1	-0.00240705	0.103511	0.981448	-0.205289	0.200475	0.997596	0.814412	1.22198	0.997594
1031	ntKh3D	cq7umL	outcome	PSAPL1	Wald ratio	1	-0.0422396	0.0217866	0.0525265	-0.0849413	0.000462018	0.95864	0.918566	1.00046	0.502745
1032	nTqhOp	cq7umL	outcome	USP8	Wald ratio	1	-0.0815925	0.18388	0.657239	-0.441997	0.278812	0.921647	0.642752	1.32156	0.917273
1033	NuAaXu	cq7umL	outcome	ACY1	Wald ratio	1	0.0715622	0.0485422	0.14042	-0.0235805	0.166705	1.07418	0.976695	1.18141	0.626616
1034	nUctkz	cq7umL	outcome	SERPIND1	Wald ratio	1	-0.156128	0.130891	0.232942	-0.412674	0.100417	0.855449	0.661878	1.10563	0.72362
1035	nUm8HU	cq7umL	outcome	IL17D	Wald ratio	1	-0.0262746	0.0324075	0.417504	-0.0897932	0.037244	0.974068	0.91412	1.03795	0.836517
1036	NWJekt	cq7umL	outcome	KIR2DS4	Wald ratio	1	-0.0067359	0.00984207	0.493723	-0.0260264	0.0125546	0.993287	0.974309	1.01263	0.868885
1037	NykXUi	cq7umL	outcome	ITPA	Wald ratio	1	-0.00350177	0.0178421	0.844403	-0.0384722	0.0314687	0.996504	0.962258	1.03197	0.972166
1038	O0oLsp	cq7umL	outcome	ADAMTSL5	Wald ratio	1	0.0274974	0.0264668	0.298833	-0.0243775	0.0793723	1.02788	0.975917	1.08261	0.77751
1039	O5afxG	cq7umL	outcome	MMP10	Wald ratio	1	0.0141834	0.0364078	0.696854	-0.0571759	0.0855428	1.01428	0.944428	1.08931	0.939381
1040	o5gGFX	cq7umL	outcome	OPLAH	Wald ratio	1	-0.0959824	0.0579715	0.0977865	-0.209607	0.0176419	0.90848	0.810903	1.0178	0.581286
1041	o60gOl	cq7umL	outcome	RRM2B	Wald ratio	1	0.152299	0.108126	0.158974	-0.0596282	0.364226	1.16451	0.942115	1.4394	0.643214
1042	O6Aws6	cq7umL	outcome	GSN	Wald ratio	1	0.107572	0.197904	0.586748	-0.28032	0.495464	1.11357	0.755542	1.64126	0.8929
1043	o6UtVW	cq7umL	outcome	KCTD5	Wald ratio	1	-0.291387	0.196357	0.137818	-0.676247	0.0934729	0.747226	0.508522	1.09798	0.626616
1044	o7Eqse	cq7umL	outcome	CD300LF	Wald ratio	1	-0.0128042	0.00987597	0.194804	-0.0321611	0.00655271	0.987277	0.968351	1.00657	0.700638
1045	o7Unv3	cq7umL	outcome	ARFIP1	Wald ratio	1	-0.149792	0.0665942	0.0244916	-0.280317	-0.0192676	0.860887	0.755544	0.980917	0.394922
1046	o8TlCs	cq7umL	outcome	SPTLC1	Wald ratio	1	-0.0080458	0.0623939	0.897396	-0.130338	0.114246	0.991986	0.877799	1.12103	0.984985
1047	OAEdNt	cq7umL	outcome	ROBO2	Wald ratio	1	-0.00624023	0.105523	0.952844	-0.213065	0.200585	0.993779	0.808103	1.22212	0.990232
1048	oAGzX5	cq7umL	outcome	LRRFIP1	Wald ratio	1	0.0629301	0.157114	0.688761	-0.245014	0.370874	1.06495	0.782693	1.449	0.936584
1049	OAOI2F	cq7umL	outcome	MCEMP1	Wald ratio	1	-0.0666142	0.0442524	0.132241	-0.153349	0.0201205	0.935556	0.85783	1.02032	0.626616
1050	OARcO7	cq7umL	outcome	C9	Wald ratio	1	-0.123267	0.121457	0.310155	-0.361323	0.11479	0.884028	0.696754	1.12164	0.781423
1051	oaxpRt	cq7umL	outcome	ANXA11	Wald ratio	1	-0.26626	0.178321	0.135397	-0.615768	0.0832484	0.76624	0.540226	1.08681	0.626616
1052	ObTGcW	cq7umL	outcome	CPTP	Wald ratio	1	0.24753	0.19392	0.201795	-0.132553	0.627614	1.28086	0.875856	1.87314	0.70579
1053	obUpdn	cq7umL	outcome	EPPK1	Wald ratio	1	-0.0274401	0.0276052	0.320214	-0.0815464	0.0266662	0.972933	0.92169	1.02702	0.785857
1054	OC71zp	cq7umL	outcome	SDHB	Wald ratio	1	0.0444453	0.184127	0.809257	-0.316443	0.405334	1.04545	0.728736	1.4998	0.967492
1055	ocLzYZ	cq7umL	outcome	TYRO3	Wald ratio	1	0.0249427	0.0172999	0.149363	-0.00896509	0.0588505	1.02526	0.991075	1.06062	0.63508
1056	OD1nuZ	cq7umL	outcome	TNFRSF14	Wald ratio	1	-0.109194	0.0915456	0.232953	-0.288624	0.070235	0.896556	0.749294	1.07276	0.72362
1057	OdRkrI	cq7umL	outcome	ACE2	Wald ratio	1	0.0341509	0.0567137	0.547065	-0.0770079	0.14531	1.03474	0.925883	1.1564	0.883822
1058	OdzpTs	cq7umL	outcome	NT5E	Wald ratio	1	0.0172314	0.0181348	0.342018	-0.0183127	0.0527755	1.01738	0.981854	1.05419	0.796645
1059	ODZZHW	cq7umL	outcome	ACP6	Wald ratio	1	-0.0249339	0.0114928	0.0300423	-0.0474597	-0.00240811	0.975374	0.953649	0.997595	0.416294
1060	Oec8Nm	cq7umL	outcome	SNCG	Wald ratio	1	-0.0031846	0.0122886	0.795519	-0.0272703	0.0209011	0.99682	0.973098	1.02112	0.964111
1061	ofDmGr	cq7umL	outcome	COL6A3	Wald ratio	1	0.144771	0.116198	0.212802	-0.0829775	0.37252	1.15578	0.920372	1.45139	0.715126
1062	ofdXd5	cq7umL	outcome	CILP	Wald ratio	1	-0.0169569	0.0364555	0.641831	-0.0884097	0.0544959	0.983186	0.915386	1.05601	0.915163
1063	oFJotY	cq7umL	outcome	ENPP7	Wald ratio	1	0.0119837	0.0113217	0.28984	-0.0102068	0.0341742	1.01206	0.989845	1.03476	0.770869
1064	ogfEDK	cq7umL	outcome	VIT	Wald ratio	1	-0.000881538	0.0252498	0.972149	-0.0503712	0.0486082	0.999119	0.950876	1.04981	0.99429
1065	oiDOgs	cq7umL	outcome	SIAE	Wald ratio	1	-0.0441482	0.0495493	0.372932	-0.141265	0.0529684	0.956812	0.868259	1.0544	0.817489
1066	ojh1ni	cq7umL	outcome	MARCO	Wald ratio	1	0.026637	0.0427501	0.533227	-0.0571531	0.110427	1.02699	0.944449	1.11676	0.882316
1067	OJjG2f	cq7umL	outcome	PON2	Wald ratio	1	0.0139822	0.0116476	0.229971	-0.00884712	0.0368115	1.01408	0.991192	1.0375	0.721808
1068	ojSRbV	cq7umL	outcome	ACAA1	Wald ratio	1	-0.059839	0.0999925	0.54955	-0.255824	0.136146	0.941916	0.774278	1.14585	0.883822
1069	OkIaqt	cq7umL	outcome	ABHD14B	Wald ratio	1	-0.0339189	0.035989	0.345946	-0.104457	0.0366194	0.96665	0.900813	1.0373	0.798813
1070	omf546	cq7umL	outcome	APOD	Wald ratio	1	-0.033176	0.0494642	0.502407	-0.130126	0.0637738	0.967368	0.877985	1.06585	0.868885
1071	OoOGNk	cq7umL	outcome	ANXA5	Wald ratio	1	0.0093783	0.104982	0.928818	-0.196386	0.215143	1.00942	0.821695	1.24004	0.985247
1072	opet7u	cq7umL	outcome	XG	Wald ratio	1	-0.0357781	0.0943239	0.704457	-0.220653	0.149097	0.964854	0.801995	1.16079	0.942211
1073	OPl1cm	cq7umL	outcome	COL24A1	Wald ratio	1	0.0572248	0.0712668	0.421995	-0.0824581	0.196908	1.05889	0.92085	1.21763	0.837827
1074	oPQjIK	cq7umL	outcome	GPC5	Wald ratio	1	0.0390089	0.0128948	0.00248504	0.013735	0.0642829	1.03978	1.01383	1.06639	0.15757
1075	opZyGh	cq7umL	outcome	NECTIN2	Wald ratio	1	-0.130048	0.059984	0.0301553	-0.247617	-0.0124793	0.878053	0.780659	0.987598	0.416294
1076	oql3xj	cq7umL	outcome	CNTNAP2	Wald ratio	1	0.00478366	0.0214971	0.823905	-0.0373507	0.046918	1.0048	0.963338	1.04804	0.968734
1077	oqLdpI	cq7umL	outcome	CA2	Wald ratio	1	0.121877	0.109699	0.266564	-0.0931336	0.336888	1.12962	0.911072	1.40058	0.755117
1078	oQrOHt	cq7umL	outcome	CLEC7A	Wald ratio	1	0.0105666	0.0139531	0.448875	-0.0167815	0.0379147	1.01062	0.983359	1.03864	0.843981
1079	oT6GG4	cq7umL	outcome	PPP2R5A	Wald ratio	1	0.247875	0.145321	0.0880628	-0.0369543	0.532705	1.2813	0.96372	1.70353	0.559757
1080	ots3jo	cq7umL	outcome	CD34	Wald ratio	1	-0.111558	0.155879	0.474198	-0.417081	0.193966	0.89444	0.658968	1.21405	0.860435
1081	OTYzwl	cq7umL	outcome	MBL2	Wald ratio	1	-0.00465967	0.0121617	0.701614	-0.0284966	0.0191772	0.995351	0.971906	1.01936	0.940796
1082	oU2pYC	cq7umL	outcome	ADGRB3	Wald ratio	1	0.00335474	0.0116545	0.773463	-0.0194882	0.0261976	1.00336	0.980701	1.02654	0.963732
1083	OujsXH	cq7umL	outcome	CFI	Wald ratio	1	-0.0919119	0.0518051	0.0760327	-0.19345	0.00962621	0.912186	0.824111	1.00967	0.527089
1084	oUZGAd	cq7umL	outcome	PLXNB2	Wald ratio	1	0.0496988	0.0147803	0.000772428	0.0207293	0.0786682	1.05095	1.02095	1.08185	0.0944569
1085	ovI6TE	cq7umL	outcome	SCARF2	Wald ratio	1	-0.0530497	0.0383637	0.166723	-0.128243	0.0221431	0.948333	0.87964	1.02239	0.651665
1086	ovkx7x	cq7umL	outcome	PTPRR	Wald ratio	1	-0.077672	0.140296	0.579833	-0.352652	0.197308	0.925268	0.702821	1.21812	0.891027
1087	Ovlus5	cq7umL	outcome	LILRB5	Wald ratio	1	0.0148929	0.00904713	0.0997347	-0.00283952	0.0326252	1.015	0.997165	1.03316	0.588778
1088	Ox8M0X	cq7umL	outcome	SFRP4	Wald ratio	1	-0.0403644	0.0545598	0.459409	-0.147302	0.0665727	0.960439	0.863034	1.06884	0.849514
1089	oXBnUP	cq7umL	outcome	SEMA7A	Wald ratio	1	-0.0982771	0.0867768	0.257413	-0.26836	0.0718055	0.906398	0.764633	1.07445	0.746505
1090	OXuS0F	cq7umL	outcome	CGA	Wald ratio	1	0.291737	0.286914	0.309244	-0.270615	0.85409	1.33875	0.76291	2.34923	0.781423
1091	p0AfT8	cq7umL	outcome	MMP7	Wald ratio	1	0.0259744	0.0388554	0.503822	-0.0501822	0.102131	1.02631	0.951056	1.10753	0.868885
1092	P3dIfH	cq7umL	outcome	CD58	Wald ratio	1	0.0977488	0.0518078	0.0591928	-0.00379449	0.199292	1.10269	0.996213	1.22054	0.507957
1093	p3nW4I	cq7umL	outcome	MIA	Wald ratio	1	0.0155296	0.0116703	0.183292	-0.00734429	0.0384035	1.01565	0.992683	1.03915	0.68241
1094	p4fnKD	cq7umL	outcome	SERPINB1	Wald ratio	1	-0.0790121	0.11845	0.504741	-0.311175	0.15315	0.924029	0.732586	1.1655	0.868885
1095	P62joo	cq7umL	outcome	EPO	Wald ratio	1	-1.2606	0.569666	0.0269064	-2.37714	-0.144053	0.283484	0.0928153	0.865842	0.416294
1096	p6Nkmc	cq7umL	outcome	CFD	Wald ratio	1	0.0824779	0.0779504	0.290018	-0.0703048	0.235261	1.08597	0.93211	1.26524	0.770869
1097	P6pixR	cq7umL	outcome	PVR	Wald ratio	1	-0.0174273	0.0158596	0.271834	-0.048512	0.0136575	0.982724	0.952646	1.01375	0.761669
1098	P7aTS3	cq7umL	outcome	LXN	Wald ratio	1	0.000229017	0.062521	0.997077	-0.122312	0.12277	1.00023	0.884872	1.13062	0.99874
1099	pbbsbd	cq7umL	outcome	SLA2	Wald ratio	1	0.00106821	0.147064	0.994205	-0.287177	0.289313	1.00107	0.750379	1.33551	0.99874
1100	pbIh9y	cq7umL	outcome	ACVRL1	Wald ratio	1	0.000600402	0.0310432	0.984569	-0.0602443	0.0614451	1.0006	0.941535	1.06337	0.997594
1101	pbnt6z	cq7umL	outcome	ARL2BP	Wald ratio	1	0.185247	0.107534	0.0849451	-0.0255191	0.396014	1.20352	0.974804	1.48589	0.548777
1102	pbUXPi	cq7umL	outcome	SLC4A1	Wald ratio	1	-0.790218	0.317801	0.0129001	-1.41311	-0.167327	0.453746	0.243386	0.845923	0.3155
1103	pCGSGF	cq7umL	outcome	PTPRM	Wald ratio	1	-0.248734	0.131728	0.0589935	-0.50692	0.0094525	0.779787	0.602348	1.0095	0.507957
1104	pcnWvf	cq7umL	outcome	AFAP1	Wald ratio	1	-0.0152153	0.0108302	0.160052	-0.0364426	0.00601191	0.9849	0.964213	1.00603	0.643214
1105	pD4BzH	cq7umL	outcome	HRC	Wald ratio	1	0.146326	0.138411	0.290427	-0.124959	0.417611	1.15757	0.882533	1.51833	0.770869
1106	pdRA0c	cq7umL	outcome	LHB	Wald ratio	1	-0.172481	0.137677	0.210279	-0.442328	0.0973652	0.841574	0.642539	1.10226	0.713789
1107	pEWUF2	cq7umL	outcome	VASN	Wald ratio	1	0.0337671	0.0261523	0.196645	-0.0174915	0.0850257	1.03434	0.982661	1.08875	0.701368
1108	Ph5Jmf	cq7umL	outcome	NCF2	Wald ratio	1	0.211797	0.113052	0.0610068	-0.00978513	0.433379	1.2359	0.990263	1.54246	0.511979
1109	pH8qJB	cq7umL	outcome	DAG1	Wald ratio	1	-0.746946	0.164696	5.75216e-06	-1.06975	-0.424142	0.473812	0.343094	0.654331	0.00492385
1110	PHr6nC	cq7umL	outcome	SNX15	Wald ratio	1	-0.000574197	0.0289765	0.98419	-0.0573681	0.0562197	0.999426	0.944246	1.05783	0.997594
1111	pihOtO	cq7umL	outcome	SOD3	Wald ratio	1	-0.00418422	0.0183201	0.81934	-0.0400917	0.0317233	0.995825	0.960701	1.03223	0.968734
1112	pj3Qmr	cq7umL	outcome	CALCB	Wald ratio	1	-0.0966755	0.108481	0.372835	-0.309298	0.115947	0.907851	0.733962	1.12294	0.817489
1113	PKI1MO	cq7umL	outcome	NFU1	Wald ratio	1	0.0808925	0.114951	0.481614	-0.144412	0.306197	1.08425	0.865531	1.35825	0.865315
1114	pkkvwd	cq7umL	outcome	CEACAM20	Wald ratio	1	0.0777009	0.0957526	0.417093	-0.109974	0.265376	1.0808	0.895857	1.30392	0.836517
1115	PLiQbZ	cq7umL	outcome	CD274	Wald ratio	1	-0.0510467	0.0340119	0.133395	-0.11771	0.0156167	0.950234	0.888954	1.01574	0.626616
1116	PM3uiH	cq7umL	outcome	CXCL5	Wald ratio	1	0.00119608	0.0286706	0.966724	-0.0549984	0.0573905	1.0012	0.946487	1.05907	0.99429
1117	pMfZXe	cq7umL	outcome	PTGES2	Wald ratio	1	0.0268053	0.179217	0.881105	-0.32446	0.37807	1.02717	0.722918	1.45947	0.981426
1118	pNFhbX	cq7umL	outcome	SHMT1	Wald ratio	1	0.00395154	0.0149539	0.791588	-0.0253581	0.0332611	1.00396	0.974961	1.03382	0.964111
1119	PNgb9g	cq7umL	outcome	IFNLR1	Wald ratio	1	-0.0146274	0.029236	0.616848	-0.07193	0.0426752	0.985479	0.930596	1.0436	0.911146
1120	Pngj51	cq7umL	outcome	VCAN	Wald ratio	1	-0.0277128	0.0164293	0.091643	-0.0599142	0.00448858	0.972668	0.941845	1.0045	0.5664
1121	pNvcdx	cq7umL	outcome	EDN1	Wald ratio	1	-0.0703341	0.0500645	0.16006	-0.168461	0.0277924	0.932082	0.844965	1.02818	0.643214
1122	pOtfIz	cq7umL	outcome	UXS1	Wald ratio	1	0.131868	0.0739107	0.0743978	-0.0129965	0.276733	1.14096	0.987088	1.31881	0.527089
1123	pQH71r	cq7umL	outcome	TGFBR2	Wald ratio	1	0.232456	0.22862	0.309258	-0.215639	0.680552	1.2617	0.806026	1.97497	0.781423
1124	PqOdsH	cq7umL	outcome	SETMAR	Wald ratio	1	0.0944966	0.047551	0.0468927	0.00129664	0.187697	1.09911	1.0013	1.20647	0.490185
1125	PQUj0q	cq7umL	outcome	NPTX1	Wald ratio	1	0.0186163	0.0248574	0.453902	-0.0301041	0.0673368	1.01879	0.970344	1.06966	0.845572
1126	pQwnOe	cq7umL	outcome	TFF3	Wald ratio	1	0.00505535	0.0925085	0.956419	-0.176261	0.186372	1.00507	0.838399	1.20487	0.992078
1127	pQxUTB	cq7umL	outcome	CD276	Wald ratio	1	0.0160978	0.012149	0.185163	-0.00771432	0.0399098	1.01623	0.992315	1.04072	0.684662
1128	pS69jw	cq7umL	outcome	QPCT	Wald ratio	1	0.00581193	0.0117698	0.621446	-0.0172568	0.0288807	1.00583	0.982891	1.0293	0.911146
1129	PSlWzA	cq7umL	outcome	NEXN	Wald ratio	1	0.0855918	0.103883	0.409983	-0.118019	0.289203	1.08936	0.888679	1.33536	0.835453
1130	pTM2iy	cq7umL	outcome	CRELD1	Wald ratio	1	0.000586461	0.0169731	0.972437	-0.0326808	0.0338537	1.00059	0.967847	1.03443	0.99429
1131	PVapMY	cq7umL	outcome	NCS1	Wald ratio	1	-0.0105317	0.097974	0.914397	-0.202561	0.181497	0.989524	0.816637	1.19901	0.985247
1132	pvF0fV	cq7umL	outcome	SORCS2	Wald ratio	1	0.0164332	0.0251417	0.513356	-0.0328447	0.065711	1.01657	0.967689	1.06792	0.873302
1133	Pw5og7	cq7umL	outcome	SEPTIN8	Wald ratio	1	-0.3913	0.0782769	5.7654e-07	-0.544722	-0.237877	0.676178	0.580003	0.7883	0.000987036
1134	pwODIk	cq7umL	outcome	THTPA	Wald ratio	1	-0.0195219	0.0233716	0.403559	-0.0653302	0.0262865	0.980667	0.936758	1.02663	0.8314
1135	pwUQ2W	cq7umL	outcome	ITIH1	Wald ratio	1	0.0787353	0.0784149	0.315337	-0.0749579	0.232429	1.08192	0.927783	1.26166	0.785857
1136	PWvK93	cq7umL	outcome	BST1	Wald ratio	1	0.0101484	0.0102599	0.322601	-0.00996111	0.0302579	1.0102	0.990088	1.03072	0.786301
1137	Pwwxyb	cq7umL	outcome	IL1RN	Wald ratio	1	-0.158002	0.0514765	0.00214492	-0.258896	-0.0571078	0.853848	0.771904	0.944492	0.14821
1138	pXfmI4	cq7umL	outcome	IL36G	Wald ratio	1	-0.504273	0.181209	0.00538888	-0.859443	-0.149102	0.603945	0.423398	0.861481	0.196293
1139	Pyb7uz	cq7umL	outcome	COL15A1	Wald ratio	1	0.0325235	0.0584904	0.578178	-0.0821177	0.147165	1.03306	0.921164	1.15854	0.891027
1140	pz0QyD	cq7umL	outcome	GFRA1	Wald ratio	1	0.0361263	0.0455084	0.427289	-0.0530701	0.125323	1.03679	0.948314	1.13351	0.837827
1141	PzKLoh	cq7umL	outcome	ERBB2	Wald ratio	1	-0.0246075	0.0524649	0.639049	-0.127439	0.0782237	0.975693	0.880347	1.08136	0.915163
1142	pzRrTL	cq7umL	outcome	GCHFR	Wald ratio	1	-0.148576	0.0932919	0.111252	-0.331428	0.0342765	0.861935	0.717898	1.03487	0.61514
1143	q02FZa	cq7umL	outcome	CDH6	Wald ratio	1	0.0501089	0.0207249	0.015614	0.00948815	0.0907297	1.05139	1.00953	1.09497	0.33505
1144	Q0ye5T	cq7umL	outcome	LRPAP1	Wald ratio	1	-0.0634678	0.0619918	0.305925	-0.184972	0.0580361	0.938504	0.831128	1.05975	0.781423
1145	q3cEy7	cq7umL	outcome	ADAM12	Wald ratio	1	-0.258006	0.0923605	0.00521461	-0.439033	-0.0769796	0.772591	0.64466	0.925909	0.194074
1146	q4odV0	cq7umL	outcome	PHACTR2	Wald ratio	1	0.0637721	0.0531987	0.230624	-0.0404974	0.168042	1.06585	0.960312	1.18299	0.721808
1147	Q6dVPQ	cq7umL	outcome	PMM2	Wald ratio	1	-0.0504509	0.0366969	0.169193	-0.122377	0.021475	0.950801	0.884815	1.02171	0.654867
1148	q6xHeK	cq7umL	outcome	CNTN3	Wald ratio	1	-0.0536913	0.0490002	0.273195	-0.149732	0.0423492	0.947725	0.860939	1.04326	0.764231
1149	q852co	cq7umL	outcome	M6PR	Wald ratio	1	0.0864998	0.055734	0.120659	-0.0227388	0.195738	1.09035	0.977518	1.21621	0.625223
1150	q8SlVG	cq7umL	outcome	SLC9A3R1	Wald ratio	1	0.226032	0.112621	0.044748	0.00529496	0.44677	1.25362	1.00531	1.56325	0.487646
1151	Q9Js4Y	cq7umL	outcome	PLAT	Wald ratio	1	0.264265	0.191307	0.167165	-0.110696	0.639227	1.30247	0.895211	1.89501	0.651907
1152	Q9wwyS	cq7umL	outcome	ERP44	Wald ratio	1	0.0200444	0.239274	0.933238	-0.448933	0.489022	1.02025	0.638309	1.63072	0.985247
1153	qB5p0J	cq7umL	outcome	IST1	Wald ratio	1	-0.032906	0.0979715	0.736966	-0.22493	0.159118	0.967629	0.798572	1.17248	0.955099
1154	qbCDiW	cq7umL	outcome	DPY30	Wald ratio	1	-0.4918	0.243974	0.043822	-0.96999	-0.0136111	0.611524	0.379087	0.986481	0.487646
1155	qbef8e	cq7umL	outcome	HAVCR2	Wald ratio	1	0.0685185	0.0350531	0.0506176	-0.000185506	0.137223	1.07092	0.999815	1.14708	0.502745
1156	qc0xLL	cq7umL	outcome	CCL19	Wald ratio	1	-0.0220598	0.133905	0.869146	-0.284513	0.240393	0.978182	0.752381	1.27175	0.980117
1157	QcT3JO	cq7umL	outcome	PLEKHO1	Wald ratio	1	-0.0275099	0.221925	0.901347	-0.462483	0.407463	0.972865	0.629718	1.503	0.984985
1158	QCV0g9	cq7umL	outcome	CD248	Wald ratio	1	0.137821	0.288182	0.632478	-0.427017	0.702658	1.14777	0.652453	2.01911	0.912882
1159	QdvZkL	cq7umL	outcome	IL2RA	Wald ratio	1	0.000214935	0.0221957	0.992274	-0.0432887	0.0437186	1.00021	0.957635	1.04469	0.99873
1160	QEV1yp	cq7umL	outcome	RBP7	Wald ratio	1	-0.0502567	0.0396933	0.205468	-0.128055	0.0275421	0.950985	0.879805	1.02792	0.710627
1161	QEyf5I	cq7umL	outcome	GPC1	Wald ratio	1	0.0104481	0.0314877	0.740028	-0.0512677	0.072164	1.0105	0.950024	1.07483	0.956272
1162	Qf7R6L	cq7umL	outcome	LEG1	Wald ratio	1	0.0169892	0.0284761	0.550767	-0.038824	0.0728024	1.01713	0.96192	1.07552	0.883822
1163	QFVk8N	cq7umL	outcome	ANXA2	Wald ratio	1	-0.00177956	0.0244351	0.941943	-0.0496723	0.0461132	0.998222	0.951541	1.04719	0.986907
1164	QFwVhf	cq7umL	outcome	BCL2	Wald ratio	1	-0.404332	0.317491	0.202832	-1.02661	0.21795	0.667422	0.358218	1.24352	0.70579
1165	qhRC7T	cq7umL	outcome	TIMM10	Wald ratio	1	-0.0918794	0.0621557	0.13935	-0.213705	0.0299457	0.912215	0.807587	1.0304	0.626616
1166	qIo20h	cq7umL	outcome	PHLDB1	Wald ratio	1	0.674288	0.239679	0.00490356	0.204518	1.14406	1.96264	1.22693	3.13948	0.190163
1167	qiRr0z	cq7umL	outcome	C7orf50	Wald ratio	1	0.00660471	0.034156	0.84667	-0.0603411	0.0735505	1.00663	0.941443	1.07632	0.972166
1168	QJ60J4	cq7umL	outcome	REG4	Wald ratio	1	-0.0499733	0.0573856	0.383845	-0.162449	0.0625024	0.951255	0.850059	1.0645	0.822456
1169	qJI27i	cq7umL	outcome	SESTD1	Wald ratio	1	0.303861	0.107365	0.00465254	0.0934246	0.514297	1.35508	1.09793	1.67246	0.190163
1170	qjrT4V	cq7umL	outcome	SDCCAG8	Wald ratio	1	-0.00440628	0.0519634	0.932424	-0.106254	0.0974419	0.995603	0.899196	1.10235	0.985247
1171	QjyZiS	cq7umL	outcome	KHK	Wald ratio	1	0.0139925	0.0252359	0.579258	-0.0354698	0.0634548	1.01409	0.965152	1.06551	0.891027
1172	qKqhEp	cq7umL	outcome	GFRAL	Wald ratio	1	0.0229998	0.0343612	0.503269	-0.0443481	0.0903478	1.02327	0.956621	1.09455	0.868885
1173	qL4ilC	cq7umL	outcome	WASF1	Wald ratio	1	0.0430712	0.0361261	0.233164	-0.0277359	0.113878	1.04401	0.972645	1.12062	0.72362
1174	qLPjEx	cq7umL	outcome	PROC	Wald ratio	1	0.0436778	0.0558018	0.433785	-0.0656938	0.153049	1.04465	0.936418	1.16538	0.837955
1175	qM90iH	cq7umL	outcome	DOK2	Wald ratio	1	-0.281751	0.191566	0.14135	-0.65722	0.0937172	0.754461	0.51829	1.09825	0.626616
1176	qmesVA	cq7umL	outcome	UBAC1	Wald ratio	1	0.0511619	0.206099	0.803949	-0.352793	0.455116	1.05249	0.702723	1.57636	0.967225
1177	qmQ4hO	cq7umL	outcome	MTUS1	Wald ratio	1	-0.0982401	0.0903143	0.276702	-0.275256	0.0787759	0.906431	0.759378	1.08196	0.764498
1178	QNLWoe	cq7umL	outcome	RNASEH2A	Wald ratio	1	-0.147967	0.106569	0.164996	-0.356842	0.0609079	0.86246	0.699883	1.0628	0.646391
1179	qo4uEo	cq7umL	outcome	MDGA1	Wald ratio	1	-0.00217911	0.00970604	0.82236	-0.021203	0.0168447	0.997823	0.97902	1.01699	0.968734
1180	QoBBga	cq7umL	outcome	ENPP2	Wald ratio	1	0.0412245	0.0436805	0.345285	-0.0443892	0.126838	1.04209	0.956582	1.13523	0.798813
1181	qoel51	cq7umL	outcome	CDH5	Wald ratio	1	0.0832028	0.049287	0.0913865	-0.0133997	0.179805	1.08676	0.98669	1.19698	0.5664
1182	QOVNMX	cq7umL	outcome	PON3	Wald ratio	1	-0.00149707	0.0415216	0.971238	-0.0828795	0.0798854	0.998504	0.920462	1.08316	0.99429
1183	QPebCg	cq7umL	outcome	LUZP2	Wald ratio	1	0.0593711	0.0739987	0.422364	-0.0856664	0.204409	1.06117	0.9179	1.2268	0.837827
1184	Qr4dQX	cq7umL	outcome	TIMP2	Wald ratio	1	-0.0312366	0.116963	0.789419	-0.260483	0.19801	0.969246	0.770679	1.21897	0.964111
1185	qrHNli	cq7umL	outcome	HIP1R	Wald ratio	1	-0.0784507	0.0855126	0.358924	-0.246055	0.089154	0.924548	0.781879	1.09325	0.807865
1186	QSs73b	cq7umL	outcome	FGFR2	Wald ratio	1	-0.0570736	0.097982	0.560236	-0.249118	0.134971	0.944525	0.779488	1.1445	0.883822
1187	QSzj9L	cq7umL	outcome	APOE	Wald ratio	1	0.0592181	0.0138684	1.95472e-05	0.032036	0.0864001	1.06101	1.03255	1.09024	0.00669296
1188	qtiIaQ	cq7umL	outcome	LY96	Wald ratio	1	0.0747901	0.170282	0.660508	-0.258963	0.408543	1.07766	0.771851	1.50462	0.919476
1189	qvdPi4	cq7umL	outcome	SERPINA7	Wald ratio	1	0.00780744	0.0262719	0.76633	-0.0436854	0.0593003	1.00784	0.957255	1.06109	0.963288
1190	QvovJX	cq7umL	outcome	DBI	Wald ratio	1	0.0379533	0.0431445	0.379033	-0.0466099	0.122517	1.03868	0.95446	1.13034	0.821326
1191	qvW6Gg	cq7umL	outcome	PAPPA	Wald ratio	1	-0.178705	0.136049	0.189004	-0.445361	0.0879515	0.836353	0.640593	1.09194	0.68818
1192	qWeo1C	cq7umL	outcome	IGFBP4	Wald ratio	1	0.305727	0.218222	0.161216	-0.121987	0.733442	1.35761	0.88516	2.08224	0.643866
1193	QwLkLS	cq7umL	outcome	RBP5	Wald ratio	1	0.0317745	0.0464574	0.494007	-0.059282	0.122831	1.03228	0.942441	1.13069	0.868885
1194	QwVXOy	cq7umL	outcome	CLEC1A	Wald ratio	1	-0.00391017	0.035424	0.912107	-0.0733412	0.0655209	0.996097	0.929284	1.06772	0.985247
1195	qxizMW	cq7umL	outcome	NAA80	Wald ratio	1	0.0622054	0.0796659	0.434903	-0.0939398	0.218351	1.06418	0.910338	1.24402	0.837955
1196	qxq7YG	cq7umL	outcome	RLN2	Wald ratio	1	0.0202669	0.0835331	0.808299	-0.143458	0.183992	1.02047	0.866357	1.20201	0.967492
1197	qy6P2H	cq7umL	outcome	DHRS4L2	Wald ratio	1	0.0183618	0.0567578	0.746308	-0.0928836	0.129607	1.01853	0.9113	1.13838	0.957453
1198	qYkkPx	cq7umL	outcome	GGH	Wald ratio	1	0.00413476	0.0242979	0.864877	-0.043489	0.0517586	1.00414	0.957443	1.05312	0.980117
1199	qyLqj4	cq7umL	outcome	TBC1D23	Wald ratio	1	-0.0351235	0.0677818	0.60433	-0.167976	0.0977289	0.965486	0.845374	1.10266	0.902016
1200	QypB9R	cq7umL	outcome	CA12	Wald ratio	1	0.0238935	0.0391613	0.541775	-0.0528627	0.10065	1.02418	0.94851	1.10589	0.883822
1201	QYt9nY	cq7umL	outcome	VEGFC	Wald ratio	1	-0.152764	0.570568	0.788899	-1.27108	0.965549	0.858332	0.280529	2.62623	0.964111
1202	qyvvNt	cq7umL	outcome	EGFL7	Wald ratio	1	0.0116008	0.0491703	0.813486	-0.084773	0.107975	1.01167	0.918721	1.11402	0.968301
1203	QzGD6Y	cq7umL	outcome	GM2A	Wald ratio	1	-0.00438856	0.0164116	0.789157	-0.0365553	0.0277782	0.995621	0.964105	1.02817	0.964111
1204	QZkpbu	cq7umL	outcome	CLEC1B	Wald ratio	1	-0.0478992	0.0730857	0.512221	-0.191147	0.0953489	0.95323	0.826011	1.10004	0.872614
1205	qzti6U	cq7umL	outcome	IFNGR1	Wald ratio	1	0.0519258	0.0632479	0.411653	-0.0720402	0.175892	1.0533	0.930494	1.19231	0.835453
1206	R03wd6	cq7umL	outcome	MAMDC2	Wald ratio	1	-0.103196	0.0557253	0.0640448	-0.212418	0.00602569	0.90195	0.808627	1.00604	0.522117
1207	r0KpxW	cq7umL	outcome	VNN2	Wald ratio	1	0.000155203	0.0153891	0.991953	-0.0300074	0.0303178	1.00016	0.970438	1.03078	0.99873
1208	r2Nfgo	cq7umL	outcome	MST1	Wald ratio	1	0.0432377	0.0100989	1.85684e-05	0.0234439	0.0630315	1.04419	1.02372	1.06506	0.00669296
1209	r2pZpV	cq7umL	outcome	FSTL3	Wald ratio	1	-0.10368	0.133374	0.436944	-0.365093	0.157733	0.901514	0.694132	1.17085	0.837955
1210	r7jny2	cq7umL	outcome	ESAM	Wald ratio	1	0.222695	0.11762	0.058312	-0.00783999	0.45323	1.24944	0.992191	1.57339	0.507957
1211	r8HG4V	cq7umL	outcome	CPB1	Wald ratio	1	-0.241637	0.0976839	0.0133735	-0.433098	-0.0501768	0.785341	0.648497	0.951061	0.316896
1212	r9LPlO	cq7umL	outcome	LCP1	Wald ratio	1	-0.0117953	0.0139274	0.397043	-0.039093	0.0155024	0.988274	0.961661	1.01562	0.82928
1213	R9UYmi	cq7umL	outcome	TRIM58	Wald ratio	1	-2.25257e-05	0.0547016	0.999671	-0.107238	0.107193	0.999977	0.898312	1.11315	0.999671
1214	rAoOMe	cq7umL	outcome	TNFRSF13B	Wald ratio	1	-0.0765212	0.104001	0.461869	-0.280363	0.127321	0.926333	0.755509	1.13578	0.852114
1215	RARM4O	cq7umL	outcome	LCAT	Wald ratio	1	-0.04201	0.0860205	0.625287	-0.21061	0.12659	0.95886	0.81009	1.13495	0.911146
1216	rars73	cq7umL	outcome	DKK4	Wald ratio	1	-0.0153624	0.0875705	0.860742	-0.187001	0.156276	0.984755	0.829443	1.16915	0.980117
1217	RayBNg	cq7umL	outcome	FUT1	Wald ratio	1	-0.09895	0.162973	0.543747	-0.418377	0.220477	0.905788	0.658114	1.24667	0.883822
1218	rBEe6d	cq7umL	outcome	OSCAR	Wald ratio	1	0.014317	0.0204111	0.483032	-0.0256887	0.0543228	1.01442	0.974638	1.05583	0.865315
1219	RBODHK	cq7umL	outcome	BACH1	Wald ratio	1	-0.0929105	0.225704	0.680597	-0.535289	0.349468	0.911275	0.5855	1.41831	0.932709
1220	rD0rCH	cq7umL	outcome	ATG4A	Wald ratio	1	-0.116186	0.102302	0.256076	-0.316698	0.084326	0.89031	0.728551	1.08798	0.746505
1221	ReNtRI	cq7umL	outcome	COL4A1	Wald ratio	1	0.00694805	0.0632589	0.91254	-0.117039	0.130935	1.00697	0.88955	1.13989	0.985247
1222	RFLAbp	cq7umL	outcome	HDGF	Wald ratio	1	0.00643479	0.00938771	0.493061	-0.0119651	0.0248347	1.00646	0.988106	1.02515	0.868885
1223	rG7mWU	cq7umL	outcome	IQGAP2	Wald ratio	1	0.0264972	0.0767379	0.729872	-0.123909	0.176903	1.02685	0.88346	1.19352	0.950945
1224	rIb0u8	cq7umL	outcome	VSIG10	Wald ratio	1	-0.0183054	0.0149504	0.220798	-0.0476083	0.0109974	0.981861	0.953507	1.01106	0.715126
1225	RJKLnL	cq7umL	outcome	AARSD1	Wald ratio	1	-0.0431048	0.0836884	0.606509	-0.207134	0.120925	0.957811	0.812911	1.12854	0.904015
1226	RjMZ3B	cq7umL	outcome	MSTN	Wald ratio	1	-0.124302	0.064204	0.0528617	-0.250142	0.00153774	0.883113	0.77869	1.00154	0.502745
1227	rJXrrs	cq7umL	outcome	LPCAT2	Wald ratio	1	-0.183785	0.127664	0.14998	-0.434007	0.0664361	0.832114	0.647908	1.06869	0.635559
1228	rk3n9N	cq7umL	outcome	PLIN3	Wald ratio	1	0.113428	0.125896	0.367606	-0.133327	0.360183	1.12011	0.875178	1.43359	0.815208
1229	RlCXEk	cq7umL	outcome	MCAM	Wald ratio	1	-0.0675029	0.0782863	0.388546	-0.220944	0.0859382	0.934725	0.801761	1.08974	0.825299
1230	rLVdZB	cq7umL	outcome	GDF15	Wald ratio	1	-0.0285013	0.0515902	0.580636	-0.129618	0.0726155	0.971901	0.878431	1.07532	0.891027
1231	rmYEI6	cq7umL	outcome	FABP1	Wald ratio	1	-0.0769802	0.0453521	0.0896232	-0.16587	0.01191	0.925908	0.847156	1.01198	0.564099
1232	rnBkNQ	cq7umL	outcome	PAG1	Wald ratio	1	0.314806	0.161658	0.0514912	-0.00204288	0.631656	1.36999	0.997959	1.88072	0.502745
1233	rNCAVr	cq7umL	outcome	SPINK4	Wald ratio	1	-0.00938703	0.0139627	0.501396	-0.0367539	0.0179798	0.990657	0.963913	1.01814	0.868885
1234	rNCNL2	cq7umL	outcome	THPO	Wald ratio	1	0.210807	0.235366	0.370436	-0.250511	0.672126	1.23467	0.778403	1.9584	0.817489
1235	rOEouC	cq7umL	outcome	CPA2	Wald ratio	1	-0.0239757	0.0282884	0.396691	-0.0794211	0.0314696	0.976309	0.923651	1.03197	0.82928
1236	rPGPcV	cq7umL	outcome	TNFRSF1A	Wald ratio	1	0.0386471	0.170325	0.820499	-0.295189	0.372483	1.0394	0.744391	1.45133	0.968734
1237	rqTehX	cq7umL	outcome	OPHN1	Wald ratio	1	-0.0307061	0.0975508	0.752936	-0.221906	0.160493	0.969761	0.800991	1.17409	0.960663
1238	RqyQT1	cq7umL	outcome	NID2	Wald ratio	1	0.0109273	0.0181149	0.546359	-0.0245778	0.0464325	1.01099	0.975722	1.04753	0.883822
1239	rqZqo8	cq7umL	outcome	CPM	Wald ratio	1	-0.217422	0.177298	0.220082	-0.564926	0.130082	0.80459	0.568402	1.13892	0.715126
1240	rrQJVm	cq7umL	outcome	CD83	Wald ratio	1	-0.130777	0.0658152	0.0469192	-0.259774	-0.00177891	0.877414	0.771226	0.998223	0.490185
1241	rRVu2E	cq7umL	outcome	FAM13A	Wald ratio	1	0.130919	0.0894886	0.143478	-0.0444792	0.306316	1.13987	0.956496	1.35841	0.626616
1242	RS9QIo	cq7umL	outcome	ITGA6	Wald ratio	1	-0.0441348	0.0519308	0.395393	-0.145919	0.0576495	0.956825	0.864228	1.05934	0.82928
1243	rse0e1	cq7umL	outcome	SNX9	Wald ratio	1	0.135593	0.131979	0.30424	-0.123085	0.394271	1.14522	0.884188	1.4833	0.781423
1244	rSF2Mr	cq7umL	outcome	DSG4	Wald ratio	1	0.173303	0.204422	0.396566	-0.227365	0.573971	1.18923	0.79663	1.7753	0.82928
1245	rtgJa8	cq7umL	outcome	SEMA4D	Wald ratio	1	0.180069	0.124193	0.147083	-0.0633494	0.423488	1.1973	0.938616	1.52728	0.630232
1246	RTk9vQ	cq7umL	outcome	CTRL	Wald ratio	1	-0.207405	0.138974	0.135595	-0.479795	0.0649847	0.81269	0.61891	1.06714	0.626616
1247	RuCFKq	cq7umL	outcome	CRIP2	Wald ratio	1	-0.0618659	0.0706946	0.381511	-0.200427	0.0766954	0.940009	0.818381	1.07971	0.821326
1248	rUNIjL	cq7umL	outcome	TPPP3	Wald ratio	1	0.0286037	0.128205	0.82345	-0.222677	0.279885	1.02902	0.800373	1.32298	0.968734
1249	ruSOWg	cq7umL	outcome	NCR1	Wald ratio	1	-0.0273345	0.0424956	0.520074	-0.110626	0.0559569	0.973036	0.895274	1.05755	0.877997
1250	RwbhKg	cq7umL	outcome	SFTPD	Wald ratio	1	-0.0212024	0.013987	0.129552	-0.0486169	0.00621202	0.979021	0.952546	1.00623	0.626616
1251	RxDLpy	cq7umL	outcome	TLR1	Wald ratio	1	0.028639	0.0288975	0.32166	-0.0280002	0.0852781	1.02905	0.972388	1.08902	0.785878
1252	RxpObQ	cq7umL	outcome	YOD1	Wald ratio	1	0.0763507	0.0964683	0.428677	-0.112727	0.265429	1.07934	0.893394	1.30399	0.837827
1253	RXWJ34	cq7umL	outcome	FES	Wald ratio	1	0.077467	0.0805591	0.336242	-0.0804287	0.235363	1.08055	0.922721	1.26537	0.795646
1254	RZJPNd	cq7umL	outcome	SCARA5	Wald ratio	1	0.032155	0.0348989	0.356855	-0.0362469	0.100557	1.03268	0.964402	1.10579	0.807865
1255	RZrLqg	cq7umL	outcome	KLK12	Wald ratio	1	-0.0026468	0.00889609	0.766066	-0.0200831	0.0147895	0.997357	0.980117	1.0149	0.963288
1256	rzsQYR	cq7umL	outcome	TIGAR	Wald ratio	1	0.103416	0.184144	0.574387	-0.257506	0.464337	1.10895	0.772977	1.59096	0.891027
1257	RZwavl	cq7umL	outcome	UROD	Wald ratio	1	0.00469442	0.0248296	0.850041	-0.0439715	0.0533604	1.00471	0.956981	1.05481	0.972287
1258	S0xMXr	cq7umL	outcome	FCAR	Wald ratio	1	0.0273248	0.0134709	0.0425168	0.000921763	0.0537277	1.0277	1.00092	1.0552	0.482044
1259	s0z9Sl	cq7umL	outcome	VCAM1	Wald ratio	1	-0.113673	0.122254	0.352467	-0.35329	0.125944	0.89255	0.702373	1.13422	0.807796
1260	S0ZCwW	cq7umL	outcome	CA6	Wald ratio	1	0.0286098	0.017166	0.0955824	-0.0050355	0.0622551	1.02902	0.994977	1.06423	0.575823
1261	s10y53	cq7umL	outcome	PEAR1	Wald ratio	1	-0.0547117	0.0504655	0.278303	-0.153624	0.0442007	0.946758	0.857594	1.04519	0.764498
1262	S2iKJq	cq7umL	outcome	PCOLCE	Wald ratio	1	0.0826946	0.0617832	0.180745	-0.0384005	0.20379	1.08621	0.962327	1.22604	0.680398
1263	S30RVZ	cq7umL	outcome	FGR	Wald ratio	1	-0.00917442	0.124103	0.941069	-0.252415	0.234067	0.990868	0.776922	1.26373	0.986825
1264	S4sMC9	cq7umL	outcome	SCN4B	Wald ratio	1	-0.0207455	0.0166146	0.211802	-0.0533101	0.0118192	0.979468	0.948086	1.01189	0.713789
1265	s5wNvz	cq7umL	outcome	RABEPK	Wald ratio	1	-0.0100975	0.0757223	0.893917	-0.158513	0.138318	0.989953	0.853412	1.14834	0.984804
1266	S65G6N	cq7umL	outcome	CCL21	Wald ratio	1	0.022961	0.114166	0.840605	-0.200804	0.246726	1.02323	0.818073	1.27983	0.972166
1267	s8temP	cq7umL	outcome	POMC	Wald ratio	1	-0.245914	0.140082	0.0791733	-0.520474	0.0286463	0.78199	0.594239	1.02906	0.530603
1268	s8V6A9	cq7umL	outcome	GSTP1	Wald ratio	1	-0.138062	0.0552888	0.0125209	-0.246428	-0.0296963	0.871044	0.781587	0.97074	0.312799
1269	S9cIVR	cq7umL	outcome	SLMAP	Wald ratio	1	0.156321	0.157347	0.320478	-0.15208	0.464722	1.1692	0.85892	1.59157	0.785857
1270	s9fGD5	cq7umL	outcome	GNPDA1	Wald ratio	1	0.139819	0.129385	0.279856	-0.113776	0.393414	1.15007	0.892458	1.48203	0.764498
1271	S9vBfg	cq7umL	outcome	OBP2B	Wald ratio	1	0.0188352	0.0160671	0.241082	-0.0126562	0.0503267	1.01901	0.987424	1.05161	0.734648
1272	sA280N	cq7umL	outcome	CCL7	Wald ratio	1	0.122579	0.110397	0.266849	-0.0937989	0.338957	1.13041	0.910466	1.40348	0.755117
1273	SaaCzJ	cq7umL	outcome	SMOC2	Wald ratio	1	-0.0115553	0.0291825	0.69213	-0.0687531	0.0456425	0.988511	0.933557	1.0467	0.938188
1274	SaNWIv	cq7umL	outcome	VSTM2L	Wald ratio	1	-0.078586	0.0996144	0.430169	-0.27383	0.116658	0.924423	0.760461	1.12374	0.837827
1275	sbkyTw	cq7umL	outcome	TGM2	Wald ratio	1	0.0684798	0.062189	0.270829	-0.0534106	0.19037	1.07088	0.947991	1.2097	0.761669
1276	sCc0nd	cq7umL	outcome	CAMKK1	Wald ratio	1	0.0416427	0.038875	0.284081	-0.0345523	0.117838	1.04252	0.966038	1.12506	0.768037
1277	sCq3aT	cq7umL	outcome	AHNAK2	Wald ratio	1	0.0284656	0.0496496	0.566422	-0.0688477	0.125779	1.02887	0.933469	1.13403	0.887021
1278	sCvl8I	cq7umL	outcome	NELL1	Wald ratio	1	0.018017	0.0307038	0.557337	-0.0421624	0.0781964	1.01818	0.958714	1.08134	0.883822
1279	sdAy8l	cq7umL	outcome	MTSS1	Wald ratio	1	0.127061	0.217934	0.559877	-0.30009	0.554213	1.13549	0.740751	1.74057	0.883822
1280	sE54jJ	cq7umL	outcome	PLXNB3	Wald ratio	1	-0.0172145	0.0644696	0.789456	-0.143575	0.109146	0.982933	0.866256	1.11533	0.964111
1281	sF4Nug	cq7umL	outcome	TIE1	Wald ratio	1	0.248469	0.056237	9.95032e-06	0.138245	0.358694	1.28206	1.14826	1.43146	0.00567832
1282	sH4bhx	cq7umL	outcome	ADAMTS4	Wald ratio	1	0.157405	0.0872194	0.0711223	-0.0135455	0.328355	1.17047	0.986546	1.38868	0.523673
1283	sHRCKs	cq7umL	outcome	CSF1	Wald ratio	1	0.0172597	0.0582202	0.766882	-0.0968518	0.131371	1.01741	0.907691	1.14039	0.963288
1284	siaPsW	cq7umL	outcome	ITIH5	Wald ratio	1	-0.0689549	0.0909581	0.448394	-0.247233	0.109323	0.933369	0.780959	1.11552	0.843981
1285	sIMv9G	cq7umL	outcome	BCR	Wald ratio	1	0.0759145	0.169872	0.654953	-0.257035	0.408864	1.07887	0.773341	1.50511	0.917273
1286	sjC6LK	cq7umL	outcome	ACY3	Wald ratio	1	-0.0355202	0.045549	0.435495	-0.124796	0.0537559	0.965103	0.882677	1.05523	0.837955
1287	SjYssD	cq7umL	outcome	SORT1	Wald ratio	1	-0.0865641	0.0678123	0.20177	-0.219476	0.046348	0.917077	0.802939	1.04744	0.70579
1288	SKBqxa	cq7umL	outcome	NBN	Wald ratio	1	-0.0867801	0.187511	0.643507	-0.454302	0.280741	0.916879	0.634891	1.32411	0.915163
1289	SkFGiz	cq7umL	outcome	LDLR	Wald ratio	1	-0.377573	0.215342	0.0795388	-0.799643	0.0444964	0.685523	0.44949	1.0455	0.530603
1290	SM6GtA	cq7umL	outcome	WARS	Wald ratio	1	-0.0134754	0.0554939	0.80814	-0.122244	0.0952927	0.986615	0.884933	1.09998	0.967492
1291	SMUH4Y	cq7umL	outcome	ICAM3	Wald ratio	1	-0.0291648	0.0359119	0.416721	-0.0995521	0.0412224	0.971256	0.905243	1.04208	0.836517
1292	SMvqIg	cq7umL	outcome	MYBPC2	Wald ratio	1	0.145348	0.229253	0.526076	-0.303988	0.594684	1.15644	0.73787	1.81246	0.882316
1293	SNUkmI	cq7umL	outcome	PGLYRP4	Wald ratio	1	0.056734	0.03807	0.136158	-0.0178833	0.131351	1.05837	0.982276	1.14037	0.626616
1294	soOfdG	cq7umL	outcome	CTBS	Wald ratio	1	0.018093	0.0303683	0.551319	-0.0414289	0.0776149	1.01826	0.959418	1.08071	0.883822
1295	sp23ln	cq7umL	outcome	LYZL2	Wald ratio	1	-0.00781578	0.0470115	0.867958	-0.0999583	0.0843267	0.992215	0.904875	1.08798	0.980117
1296	SpAQjA	cq7umL	outcome	TARBP2	Wald ratio	1	-0.0370014	0.245973	0.880426	-0.519108	0.445105	0.963675	0.595051	1.56065	0.981426
1297	spgf04	cq7umL	outcome	PIBF1	Wald ratio	1	0.192544	0.16966	0.256424	-0.139989	0.525078	1.21233	0.869368	1.69059	0.746505
1298	SpueOP	cq7umL	outcome	MANSC4	Wald ratio	1	-0.0181209	0.0135833	0.182186	-0.0447442	0.0085024	0.982042	0.956242	1.00854	0.68241
1299	srfdgM	cq7umL	outcome	IDUA	Wald ratio	1	-0.0011177	0.0222126	0.959869	-0.0446544	0.042419	0.998883	0.956328	1.04333	0.994127
1300	sShbTJ	cq7umL	outcome	KYNU	Wald ratio	1	0.017857	0.0456046	0.695383	-0.071528	0.107242	1.01802	0.93097	1.1132	0.938884
1301	sTlrtS	cq7umL	outcome	GASK1A	Wald ratio	1	0.00279225	0.0142354	0.844494	-0.025109	0.0306935	1.0028	0.975204	1.03117	0.972166
1302	sUnjcg	cq7umL	outcome	CCL20	Wald ratio	1	0.0449476	0.13637	0.741702	-0.222338	0.312233	1.04597	0.800645	1.36647	0.95668
1303	sUP2hb	cq7umL	outcome	SCLY	Wald ratio	1	0.10337	0.0621598	0.0963191	-0.0184635	0.225203	1.1089	0.981706	1.25258	0.575823
1304	sUw1a5	cq7umL	outcome	CD74	Wald ratio	1	-0.200429	0.241997	0.407539	-0.674743	0.273884	0.818379	0.509287	1.31506	0.835453
1305	suZaUV	cq7umL	outcome	SLC27A4	Wald ratio	1	0.149083	0.162484	0.358869	-0.169386	0.467551	1.16077	0.844183	1.59608	0.807865
1306	sUzb3m	cq7umL	outcome	OSMR	Wald ratio	1	-0.0342326	0.0221392	0.122045	-0.0776255	0.00916018	0.966347	0.925311	1.0092	0.626616
1307	sv0qNo	cq7umL	outcome	OTOA	Wald ratio	1	0.121659	0.191473	0.525178	-0.253629	0.496947	1.12937	0.77598	1.6437	0.882316
1308	Svl4HX	cq7umL	outcome	FCRL2	Wald ratio	1	0.0163898	0.0193307	0.396516	-0.0214985	0.054278	1.01652	0.978731	1.05578	0.82928
1309	svXNif	cq7umL	outcome	GPIHBP1	Wald ratio	1	-0.0178868	0.0400403	0.655078	-0.0963658	0.0605922	0.982272	0.908132	1.06247	0.917273
1310	SwwjXo	cq7umL	outcome	SDK2	Wald ratio	1	0.0112167	0.0224802	0.617807	-0.0328444	0.0552779	1.01128	0.967689	1.05683	0.911146
1311	SWyan3	cq7umL	outcome	CTSC	Wald ratio	1	0.00732593	0.0209962	0.727151	-0.0338265	0.0484784	1.00735	0.966739	1.04967	0.950291
1312	sY3DJs	cq7umL	outcome	CNPY4	Wald ratio	1	0.0811142	0.0666938	0.223902	-0.0496057	0.211834	1.08449	0.951605	1.23594	0.717608
1313	SYN6Ms	cq7umL	outcome	DPT	Wald ratio	1	-0.0392264	0.032107	0.221806	-0.102156	0.0237033	0.961533	0.902889	1.02399	0.715126
1314	sz5UCg	cq7umL	outcome	FCN2	Wald ratio	1	0.0228475	0.01679	0.173582	-0.0100608	0.0557558	1.02311	0.98999	1.05734	0.664916
1315	SzJjm7	cq7umL	outcome	REG3A	Wald ratio	1	-0.144279	0.0728825	0.0477471	-0.287129	-0.00142939	0.865646	0.750415	0.998572	0.491979
1316	szNKcR	cq7umL	outcome	MUC13	Wald ratio	1	-0.0544996	0.0546368	0.318528	-0.161588	0.0525886	0.946959	0.850792	1.054	0.785857
1317	T0jFcV	cq7umL	outcome	NUB1	Wald ratio	1	-0.0688973	0.0582054	0.236535	-0.18298	0.0451854	0.933423	0.832785	1.04622	0.728324
1318	T0wBiH	cq7umL	outcome	MDM1	Wald ratio	1	-0.0240226	0.0584822	0.681243	-0.138648	0.0906025	0.976264	0.870535	1.09483	0.932709
1319	t13uhD	cq7umL	outcome	ADH4	Wald ratio	1	0.0362376	0.0799968	0.650557	-0.120556	0.193031	1.0369	0.886427	1.21292	0.915163
1320	T1E6In	cq7umL	outcome	CPA1	Wald ratio	1	0.0608923	0.06651	0.359911	-0.0694673	0.191252	1.06278	0.932891	1.21076	0.807865
1321	T2VxPq	cq7umL	outcome	CEACAM16	Wald ratio	1	0.0322735	0.0314216	0.304367	-0.0293127	0.0938598	1.0328	0.971113	1.09841	0.781423
1322	T3sgpa	cq7umL	outcome	EIF2AK2	Wald ratio	1	0.00208168	0.0696321	0.97615	-0.134397	0.138561	1.00208	0.874243	1.14862	0.99429
1323	t4Y8a4	cq7umL	outcome	LGALS9	Wald ratio	1	0.0338109	0.0256909	0.188153	-0.0165433	0.0841652	1.03439	0.983593	1.08781	0.68818
1324	t9bx5l	cq7umL	outcome	TRIM5	Wald ratio	1	-0.0407617	0.0399928	0.308096	-0.119148	0.0376242	0.960058	0.887677	1.03834	0.781423
1325	t9gXEI	cq7umL	outcome	GRHPR	Wald ratio	1	0.0721043	0.0403802	0.0741582	-0.00704086	0.151249	1.07477	0.992984	1.16329	0.527089
1326	t9qOZ8	cq7umL	outcome	LSP1	Wald ratio	1	0.0451048	0.0728954	0.536074	-0.0977702	0.18798	1.04614	0.906857	1.20681	0.882316
1327	t9wYSn	cq7umL	outcome	FNTA	Wald ratio	1	-0.25832	0.181354	0.154333	-0.613775	0.0971348	0.772348	0.541304	1.10201	0.638196
1328	takRXU	cq7umL	outcome	TNFRSF1B	Wald ratio	1	-0.0757592	0.110533	0.493091	-0.292403	0.140885	0.927039	0.746467	1.15129	0.868885
1329	tB1Tyn	cq7umL	outcome	RNF43	Wald ratio	1	0.0181495	0.0952683	0.84891	-0.168576	0.204875	1.01832	0.844867	1.22737	0.972287
1330	tbQu6n	cq7umL	outcome	TFF1	Wald ratio	1	-0.0540258	0.0462204	0.242455	-0.144618	0.0365662	0.947408	0.865353	1.03724	0.73466
1331	TChEzI	cq7umL	outcome	RELT	Wald ratio	1	-0.0317529	0.0309776	0.30535	-0.092469	0.0289632	0.968746	0.911677	1.02939	0.781423
1332	TcuC2q	cq7umL	outcome	JAM3	Wald ratio	1	-0.0555207	0.101293	0.583608	-0.254054	0.143013	0.945992	0.77565	1.15374	0.891027
1333	TDpi9o	cq7umL	outcome	RRM2	Wald ratio	1	0.0810362	0.197035	0.680869	-0.305153	0.467225	1.08441	0.737011	1.59556	0.932709
1334	tDT0sQ	cq7umL	outcome	MEP1A	Wald ratio	1	0.0239414	0.0573105	0.67613	-0.0883871	0.13627	1.02423	0.915406	1.14599	0.929001
1335	tE20Ct	cq7umL	outcome	FCAMR	Wald ratio	1	-0.0544199	0.0292677	0.0629726	-0.111785	0.00294477	0.947034	0.894237	1.00295	0.515833
1336	TE6U2a	cq7umL	outcome	DEFB4A_DEFB4B	Wald ratio	1	-0.201822	0.164379	0.219526	-0.524004	0.12036	0.81724	0.592145	1.1279	0.715126
1337	tenKxw	cq7umL	outcome	SEZ6L	Wald ratio	1	-0.0485274	0.0499887	0.331664	-0.146505	0.0494504	0.952631	0.863721	1.05069	0.789742
1338	TEthY2	cq7umL	outcome	BCAM	Wald ratio	1	0.0395379	0.0692494	0.568034	-0.096191	0.175267	1.04033	0.908291	1.19156	0.887294
1339	tF8wRP	cq7umL	outcome	PRELP	Wald ratio	1	0.0251762	0.031664	0.426552	-0.0368852	0.0872377	1.0255	0.963787	1.09116	0.837827
1340	tFvc5s	cq7umL	outcome	CCL14	Wald ratio	1	0.0401829	0.0196526	0.0408876	0.00166394	0.078702	1.041	1.00167	1.08188	0.466664
1341	tG5WsA	cq7umL	outcome	LGALS3BP	Wald ratio	1	-0.179955	0.11453	0.116125	-0.404434	0.0445238	0.835308	0.667354	1.04553	0.619333
1342	TgsAzW	cq7umL	outcome	PGLYRP1	Wald ratio	1	-0.05749	0.0433045	0.184318	-0.142367	0.0273868	0.944131	0.867303	1.02777	0.683809
1343	TGWO0V	cq7umL	outcome	ADGRD1	Wald ratio	1	-0.0753451	0.029798	0.0114543	-0.133749	-0.0169409	0.927423	0.874809	0.983202	0.299889
1344	th8MrR	cq7umL	outcome	MEGF11	Wald ratio	1	-0.238453	0.0837023	0.00438805	-0.40251	-0.0743969	0.787845	0.66864	0.928303	0.190163
1345	TIFMxV	cq7umL	outcome	WASHC3	Wald ratio	1	-0.0653537	0.125128	0.601464	-0.310604	0.179896	0.936736	0.733004	1.19709	0.90084
1346	tJ28PB	cq7umL	outcome	GZMH	Wald ratio	1	0.299131	0.0924207	0.00120951	0.117987	0.480276	1.34869	1.12523	1.61652	0.10932
1347	tJcfwH	cq7umL	outcome	FASLG	Wald ratio	1	-0.111823	0.148453	0.451295	-0.402791	0.179144	0.894202	0.668452	1.19619	0.84439
1348	tJDjd4	cq7umL	outcome	CRACR2A	Wald ratio	1	-0.0975458	0.0816594	0.232265	-0.257598	0.0625066	0.907061	0.772906	1.0645	0.72362
1349	Tk7mbK	cq7umL	outcome	TRIM21	Wald ratio	1	-0.397936	0.273708	0.145983	-0.934404	0.138533	0.671705	0.39282	1.14859	0.630232
1350	Tl7HC8	cq7umL	outcome	LYSMD3	Wald ratio	1	-0.223662	0.209969	0.286777	-0.635201	0.187876	0.799585	0.529829	1.20668	0.770414
1351	TL7ord	cq7umL	outcome	FKBP4	Wald ratio	1	-0.257178	0.205086	0.209842	-0.659147	0.144791	0.773231	0.517293	1.1558	0.713789
1352	Tm9Gm3	cq7umL	outcome	DCC	Wald ratio	1	-0.00647838	0.0490714	0.894969	-0.102658	0.0897016	0.993543	0.902435	1.09385	0.984985
1353	tMewDQ	cq7umL	outcome	IFI30	Wald ratio	1	0.018869	0.0245598	0.442317	-0.0292683	0.0670063	1.01905	0.971156	1.0693	0.841977
1354	TnAQ0Y	cq7umL	outcome	OMG	Wald ratio	1	0.232219	0.130323	0.0747705	-0.0232146	0.487653	1.2614	0.977053	1.62849	0.527089
1355	TnQzay	cq7umL	outcome	LGALS8	Wald ratio	1	0.0696971	0.0398063	0.0799623	-0.00832331	0.147718	1.07218	0.991711	1.15919	0.530603
1356	tnzmFV	cq7umL	outcome	EPGN	Wald ratio	1	0.0442465	0.223788	0.843267	-0.394378	0.482871	1.04524	0.674099	1.62072	0.972166
1357	to6i2a	cq7umL	outcome	S100A4	Wald ratio	1	-0.0434035	0.0694665	0.532095	-0.179558	0.0927509	0.957525	0.83564	1.09719	0.882316
1358	tObU2i	cq7umL	outcome	DOC2B	Wald ratio	1	-0.285179	0.176518	0.106184	-0.631154	0.0607955	0.751879	0.531977	1.06268	0.599959
1359	tORh5G	cq7umL	outcome	CLEC3B	Wald ratio	1	0.0523492	0.0497901	0.293076	-0.0452395	0.149938	1.05374	0.955769	1.16176	0.773116
1360	TPKufc	cq7umL	outcome	CR1	Wald ratio	1	0.0253515	0.0240073	0.290972	-0.0217028	0.0724058	1.02568	0.978531	1.07509	0.77112
1361	Tq8LKM	cq7umL	outcome	IL12B	Wald ratio	1	0.0537623	0.0219524	0.0143237	0.0107356	0.096789	1.05523	1.01079	1.10163	0.322661
1362	TQNSDm	cq7umL	outcome	NHLRC3	Wald ratio	1	-0.141181	0.109691	0.198065	-0.356175	0.0738126	0.868332	0.70035	1.07661	0.704962
1363	TRK2Ow	cq7umL	outcome	FN1	Wald ratio	1	-0.0298091	0.0280609	0.2881	-0.0848084	0.0251903	0.970631	0.918688	1.02551	0.770869
1364	TrRi1g	cq7umL	outcome	CD36	Wald ratio	1	0.00618449	0.0390935	0.874301	-0.0704388	0.0828078	1.0062	0.931985	1.08633	0.980227
1365	TRyD1x	cq7umL	outcome	RBPMS2	Wald ratio	1	-0.0204486	0.156394	0.895973	-0.326981	0.286084	0.979759	0.721097	1.3312	0.984985
1366	TsAeIE	cq7umL	outcome	GALNT5	Wald ratio	1	-0.0413921	0.0689201	0.54812	-0.176475	0.0936913	0.959453	0.838219	1.09822	0.883822
1367	Tt644N	cq7umL	outcome	ADAMTS8	Wald ratio	1	-0.0477924	0.0239044	0.0455744	-0.0946449	-0.000939773	0.953332	0.909696	0.999061	0.487646
1368	TtA1wG	cq7umL	outcome	SDC4	Wald ratio	1	0.082127	0.0459486	0.0738784	-0.00793231	0.172186	1.08559	0.992099	1.1879	0.527089
1369	TUdjRD	cq7umL	outcome	SYAP1	Wald ratio	1	0.107435	0.15095	0.476636	-0.188428	0.403297	1.11342	0.82826	1.49675	0.860435
1370	TUmJfI	cq7umL	outcome	LAIR1	Wald ratio	1	-0.013467	0.022263	0.545243	-0.0571025	0.0301686	0.986623	0.944497	1.03063	0.883822
1371	tv5Xot	cq7umL	outcome	SERPINA12	Wald ratio	1	0.025305	0.0168846	0.13395	-0.0077888	0.0583988	1.02563	0.992241	1.06014	0.626616
1372	tVcsRN	cq7umL	outcome	MYOM3	Wald ratio	1	0.0726463	0.146977	0.621116	-0.215429	0.360721	1.07535	0.806196	1.43436	0.911146
1373	TvoJUg	cq7umL	outcome	SULT2A1	Wald ratio	1	-0.0588737	0.0398984	0.140054	-0.137075	0.0193271	0.942826	0.871905	1.01952	0.626616
1374	Twg82J	cq7umL	outcome	TINAGL1	Wald ratio	1	0.126944	0.126981	0.317455	-0.12194	0.375827	1.13535	0.885201	1.4562	0.785857
1375	TWOQjw	cq7umL	outcome	HSPG2	Wald ratio	1	-0.0908203	0.0648453	0.161343	-0.217917	0.0362764	0.913182	0.804192	1.03694	0.643866
1376	TxeCuN	cq7umL	outcome	CHRDL1	Wald ratio	1	-0.0256689	0.027487	0.350378	-0.0795434	0.0282056	0.974658	0.923538	1.02861	0.805165
1377	tYerl5	cq7umL	outcome	STAB2	Wald ratio	1	-0.000230057	0.025656	0.992845	-0.0505159	0.0500557	0.99977	0.950739	1.05133	0.99873
1378	TYjOaX	cq7umL	outcome	DKK3	Wald ratio	1	-0.013546	0.029807	0.649501	-0.0719676	0.0448757	0.986545	0.930561	1.0459	0.915163
1379	u1c4CU	cq7umL	outcome	F2	Wald ratio	1	-0.0867194	0.0969708	0.37117	-0.276782	0.103343	0.916934	0.75822	1.10887	0.817489
1380	u3krmC	cq7umL	outcome	IGF2R	Wald ratio	1	0.0390198	0.0288156	0.175698	-0.0174588	0.0954985	1.03979	0.982693	1.10021	0.670445
1381	U4aJMg	cq7umL	outcome	PLA2G1B	Wald ratio	1	0.0128845	0.204426	0.949744	-0.387791	0.41356	1.01297	0.678554	1.51219	0.987826
1382	u8M1fN	cq7umL	outcome	WFDC2	Wald ratio	1	-0.0543767	0.126828	0.66811	-0.302959	0.194206	0.947075	0.738629	1.21435	0.921915
1383	UaJvGy	cq7umL	outcome	CD38	Wald ratio	1	0.0747523	0.0309852	0.0158429	0.0140213	0.135483	1.07762	1.01412	1.14509	0.33505
1384	UBW8lH	cq7umL	outcome	COLEC12	Wald ratio	1	-0.10117	0.110352	0.359248	-0.31746	0.115119	0.903779	0.727996	1.12201	0.807865
1385	uBwK5o	cq7umL	outcome	ENO1	Wald ratio	1	-0.0281453	0.0465474	0.545405	-0.119378	0.0630876	0.972247	0.887472	1.06512	0.883822
1386	Uc5d2B	cq7umL	outcome	CA5A	Wald ratio	1	0.0103175	0.0179227	0.564841	-0.0248109	0.0454458	1.01037	0.975494	1.04649	0.887021
1387	UcEe7s	cq7umL	outcome	FETUB	Wald ratio	1	0.00568659	0.0329211	0.862861	-0.0588388	0.070212	1.0057	0.942859	1.07274	0.980117
1388	uco6sZ	cq7umL	outcome	CC2D1A	Wald ratio	1	0.3096	0.239556	0.196222	-0.15993	0.779131	1.36288	0.852203	2.17958	0.701321
1389	Ud35WT	cq7umL	outcome	GAL	Wald ratio	1	0.11051	0.169642	0.514769	-0.221989	0.443008	1.11685	0.800925	1.55739	0.873302
1390	UdRWaD	cq7umL	outcome	PADI4	Wald ratio	1	-0.022705	0.0414899	0.584213	-0.104025	0.0586152	0.977551	0.901203	1.06037	0.891027
1391	UDtoC7	cq7umL	outcome	NPL	Wald ratio	1	0.0657151	0.0985279	0.504792	-0.1274	0.25883	1.06792	0.880382	1.29541	0.868885
1392	uFd4Dq	cq7umL	outcome	MGMT	Wald ratio	1	-0.0287215	0.0263514	0.275739	-0.0803703	0.0229272	0.971687	0.922775	1.02319	0.764498
1393	UfFc0k	cq7umL	outcome	CEP20	Wald ratio	1	0.105524	0.13774	0.443612	-0.164447	0.375495	1.11129	0.848363	1.45571	0.841977
1394	uFImFs	cq7umL	outcome	COCH	Wald ratio	1	-0.0584848	0.0333706	0.0796738	-0.123891	0.00692167	0.943193	0.883476	1.00695	0.530603
1395	ugaIgW	cq7umL	outcome	IL5RA	Wald ratio	1	-0.0898399	0.0396911	0.0236063	-0.167634	-0.0120454	0.914078	0.845663	0.988027	0.391211
1396	ugvWkB	cq7umL	outcome	NUDT16	Wald ratio	1	0.00674182	0.0421179	0.872826	-0.0758093	0.0892929	1.00676	0.926993	1.0934	0.980227
1397	UInMcD	cq7umL	outcome	VSIR	Wald ratio	1	0.018739	0.0342472	0.584264	-0.0483856	0.0858636	1.01892	0.952766	1.08966	0.891027
1398	uJ9pOk	cq7umL	outcome	RAB44	Wald ratio	1	0.135488	0.0831534	0.103234	-0.0274928	0.298469	1.1451	0.972882	1.34779	0.596559
1399	ujrRfr	cq7umL	outcome	TF	Wald ratio	1	-0.00257679	0.0339809	0.939554	-0.0691793	0.0640257	0.997427	0.933159	1.06612	0.98682
1400	ukEAfy	cq7umL	outcome	SERPINA5	Wald ratio	1	0.0872474	0.052152	0.0943382	-0.0149705	0.189465	1.09117	0.985141	1.2086	0.57272
1401	Ul0Qdw	cq7umL	outcome	TNFSF12	Wald ratio	1	0.0222399	0.0318146	0.484522	-0.0401166	0.0845965	1.02249	0.960677	1.08828	0.865315
1402	UlQQuT	cq7umL	outcome	CPXM1	Wald ratio	1	-0.0352874	0.0327204	0.280832	-0.0994194	0.0288446	0.965328	0.905363	1.02926	0.765385
1403	UlwJZS	cq7umL	outcome	RALB	Wald ratio	1	0.0266732	0.0891338	0.76475	-0.148029	0.201375	1.02703	0.862406	1.22308	0.963288
1404	UMTIwH	cq7umL	outcome	FAM172A	Wald ratio	1	-0.179903	0.144888	0.214358	-0.463884	0.104077	0.835351	0.628837	1.10969	0.715126
1405	uOKPVO	cq7umL	outcome	MTHFD2	Wald ratio	1	0.000360533	0.0551114	0.99478	-0.107658	0.108379	1.00036	0.897935	1.11447	0.99874
1406	uomno0	cq7umL	outcome	SH2D1A	Wald ratio	1	0.0688407	0.0325674	0.034533	0.00500863	0.132673	1.07127	1.00502	1.14188	0.431536
1407	UPe9gA	cq7umL	outcome	RTN4IP1	Wald ratio	1	-0.0894462	0.111257	0.421418	-0.307509	0.128617	0.914437	0.735276	1.13725	0.837827
1408	uPQNVR	cq7umL	outcome	KLK1	Wald ratio	1	-0.0104258	0.0120384	0.386463	-0.0340211	0.0131694	0.989628	0.966551	1.01326	0.822837
1409	uPRzPJ	cq7umL	outcome	GALNT2	Wald ratio	1	-0.0362722	0.0361631	0.315853	-0.107152	0.0346076	0.964378	0.898389	1.03521	0.785857
1410	UQEqK8	cq7umL	outcome	CD8A	Wald ratio	1	0.0463057	0.0504724	0.358909	-0.0526203	0.145232	1.04739	0.94874	1.15631	0.807865
1411	UQtE2J	cq7umL	outcome	CDKN1A	Wald ratio	1	-0.056715	0.0855248	0.50724	-0.224344	0.110914	0.944863	0.799041	1.1173	0.869264
1412	uqzHy5	cq7umL	outcome	HSPA2	Wald ratio	1	-0.161805	0.132243	0.221124	-0.421	0.0973906	0.850607	0.65639	1.10229	0.715126
1413	uR66lm	cq7umL	outcome	GCNT1	Wald ratio	1	0.0100479	0.0282919	0.722475	-0.0454042	0.0655001	1.0101	0.955611	1.06769	0.948533
1414	uT5Lv6	cq7umL	outcome	MMP1	Wald ratio	1	-0.0285739	0.0238032	0.229975	-0.0752282	0.0180804	0.97183	0.927532	1.01824	0.721808
1415	utbUsH	cq7umL	outcome	S100A12	Wald ratio	1	0.0484719	0.0505756	0.337858	-0.0506562	0.1476	1.04967	0.950605	1.15905	0.795646
1416	uTLBg5	cq7umL	outcome	APOBR	Wald ratio	1	-0.027162	0.0092684	0.00338309	-0.045328	-0.0089959	0.973204	0.955684	0.991044	0.175511
1417	UuDcHc	cq7umL	outcome	CSPG4	Wald ratio	1	0.177403	0.112413	0.114534	-0.0429263	0.397732	1.19411	0.957982	1.48844	0.61514
1418	Uv0xzM	cq7umL	outcome	LTBP2	Wald ratio	1	0.101112	0.110623	0.360704	-0.115709	0.317934	1.1064	0.890734	1.37429	0.80828
1419	UvfjGj	cq7umL	outcome	CASP7	Wald ratio	1	0.0688512	0.037933	0.0695126	-0.0054975	0.1432	1.07128	0.994518	1.15396	0.523673
1420	uvsYqY	cq7umL	outcome	PECR	Wald ratio	1	-0.00515277	0.0450319	0.908901	-0.0934152	0.0831097	0.99486	0.910815	1.08666	0.985247
1421	UVTGxD	cq7umL	outcome	ADGRE2	Wald ratio	1	0.0541502	0.0444192	0.222817	-0.0329114	0.141212	1.05564	0.967624	1.15167	0.717035
1422	uZ6UNX	cq7umL	outcome	RANBP1	Wald ratio	1	0.106161	0.182612	0.561007	-0.251759	0.464081	1.112	0.777432	1.59055	0.883822
1423	V0NME0	cq7umL	outcome	VSTM1	Wald ratio	1	0.0144377	0.013601	0.288455	-0.0122203	0.0410957	1.01454	0.987854	1.04195	0.770869
1424	v2gAPq	cq7umL	outcome	CD2AP	Wald ratio	1	-0.0406384	0.0415844	0.328444	-0.122144	0.040867	0.960176	0.885021	1.04171	0.787473
1425	v5a7Kb	cq7umL	outcome	LAT	Wald ratio	1	0.347989	0.247709	0.160072	-0.137521	0.833498	1.41622	0.871516	2.30135	0.643214
1426	v8m7zT	cq7umL	outcome	NPHS1	Wald ratio	1	0.029592	0.0239554	0.216721	-0.0173606	0.0765446	1.03003	0.982789	1.07955	0.715126
1427	V9HxDX	cq7umL	outcome	SCARF1	Wald ratio	1	-0.00956534	0.0280417	0.73302	-0.0645271	0.0453964	0.99048	0.937511	1.04644	0.953594
1428	v9Mnfd	cq7umL	outcome	HEPACAM2	Wald ratio	1	0.151442	0.505953	0.764695	-0.840225	1.14311	1.16351	0.431613	3.13651	0.963288
1429	vbAm7F	cq7umL	outcome	CKMT1A_CKMT1B	Wald ratio	1	0.0622553	0.0933837	0.504988	-0.120777	0.245287	1.06423	0.886232	1.27799	0.868885
1430	VBc104	cq7umL	outcome	POSTN	Wald ratio	1	0.0331309	0.0425911	0.436638	-0.0503476	0.116609	1.03369	0.950899	1.12368	0.837955
1431	vBDKWh	cq7umL	outcome	TCN2	Wald ratio	1	0.0134914	0.0212425	0.525356	-0.0281439	0.0551267	1.01358	0.972248	1.05667	0.882316
1432	vBrAsU	cq7umL	outcome	HCLS1	Wald ratio	1	-0.0822329	0.139521	0.555596	-0.355694	0.191228	0.921057	0.700687	1.21074	0.883822
1433	VBYoks	cq7umL	outcome	TMPRSS11D	Wald ratio	1	-0.0166847	0.0832783	0.841208	-0.17991	0.146541	0.983454	0.835345	1.15782	0.972166
1434	Vc7Gkx	cq7umL	outcome	CCL16	Wald ratio	1	0.0356258	0.0173806	0.0403888	0.00155992	0.0696917	1.03627	1.00156	1.07218	0.464064
1435	VekPCU	cq7umL	outcome	CEACAM19	Wald ratio	1	-0.10304	0.0843389	0.221806	-0.268345	0.062264	0.902091	0.764644	1.06424	0.715126
1436	VeWTe7	cq7umL	outcome	EIF5	Wald ratio	1	-0.0985629	0.149425	0.509502	-0.391436	0.19431	0.906139	0.676085	1.21447	0.87125
1437	vF385o	cq7umL	outcome	LRIG3	Wald ratio	1	-0.220496	0.143522	0.124459	-0.501798	0.0608068	0.802121	0.605441	1.06269	0.626616
1438	VFAaun	cq7umL	outcome	RSPO3	Wald ratio	1	-0.132652	0.0681039	0.0514393	-0.266136	0.000831115	0.875769	0.766335	1.00083	0.502745
1439	VGGIbm	cq7umL	outcome	COMT	Wald ratio	1	0.0100269	0.0229915	0.662754	-0.0350365	0.0550904	1.01008	0.96557	1.05664	0.920224
1440	vhA1EF	cq7umL	outcome	CD2	Wald ratio	1	0.390733	0.293677	0.183358	-0.184874	0.966341	1.47806	0.831209	2.62831	0.68241
1441	vHE4vY	cq7umL	outcome	KLK10	Wald ratio	1	0.00186587	0.0180941	0.917867	-0.0335985	0.0373302	1.00187	0.96696	1.03804	0.985247
1442	VhRB47	cq7umL	outcome	KLK4	Wald ratio	1	0.0196378	0.0273472	0.4727	-0.0339627	0.0732384	1.01983	0.966608	1.07599	0.859319
1443	vIc3Ix	cq7umL	outcome	FUT8	Wald ratio	1	0.00428346	0.0146451	0.769917	-0.024421	0.0329879	1.00429	0.975875	1.03354	0.963288
1444	VjR8U6	cq7umL	outcome	SCGB3A2	Wald ratio	1	0.00685414	0.0546706	0.900229	-0.1003	0.114009	1.00688	0.904566	1.12076	0.984985
1445	vL37bg	cq7umL	outcome	CFP	Wald ratio	1	-0.0718332	0.0377534	0.0570803	-0.14583	0.00216345	0.930686	0.864305	1.00217	0.507957
1446	VlGs3h	cq7umL	outcome	VSIG2	Wald ratio	1	-0.0418246	0.0554928	0.451033	-0.15059	0.0669413	0.959038	0.8602	1.06923	0.84439
1447	vlUozZ	cq7umL	outcome	HDGFL2	Wald ratio	1	-0.0446382	0.218599	0.838196	-0.473092	0.383815	0.956343	0.623073	1.46787	0.972166
1448	vlYaMF	cq7umL	outcome	TST	Wald ratio	1	-0.103069	0.124929	0.409358	-0.34793	0.141791	0.902064	0.706148	1.15234	0.835453
1449	VM9KKf	cq7umL	outcome	TNFSF14	Wald ratio	1	0.00840019	0.0398376	0.832996	-0.0696814	0.0864818	1.00844	0.932691	1.09033	0.970128
1450	VMGGQd	cq7umL	outcome	CDH2	Wald ratio	1	0.135999	0.128373	0.289417	-0.115613	0.38761	1.14568	0.89082	1.47346	0.770869
1451	VMGHsg	cq7umL	outcome	MAP2	Wald ratio	1	-0.278275	0.314291	0.375937	-0.894286	0.337735	0.757088	0.4089	1.40177	0.820924
1452	vN4yH8	cq7umL	outcome	MFAP4	Wald ratio	1	-0.000226053	0.0521993	0.996545	-0.102537	0.102085	0.999774	0.902545	1.10748	0.99874
1453	Vo5fdp	cq7umL	outcome	MAP4K5	Wald ratio	1	0.0732609	0.0823623	0.373737	-0.0881692	0.234691	1.07601	0.915606	1.26452	0.818206
1454	VodOL3	cq7umL	outcome	CXCL8	Wald ratio	1	0.0494361	0.164294	0.76349	-0.272579	0.371452	1.05068	0.761413	1.44984	0.963288
1455	VorsO3	cq7umL	outcome	GRPEL1	Wald ratio	1	-0.252809	0.186844	0.176041	-0.619023	0.113406	0.776617	0.53847	1.12009	0.670445
1456	VPaX3Z	cq7umL	outcome	RSPO1	Wald ratio	1	0.00403317	0.0687425	0.953214	-0.130702	0.138768	1.00404	0.877479	1.14886	0.990232
1457	VPDAQV	cq7umL	outcome	SERPINE2	Wald ratio	1	0.00434055	0.0205815	0.832969	-0.0359992	0.0446803	1.00435	0.964641	1.04569	0.970128
1458	vpDZJf	cq7umL	outcome	RPE	Wald ratio	1	-0.232446	0.195393	0.234191	-0.615417	0.150525	0.792592	0.540415	1.16244	0.725018
1459	vpq8Dp	cq7umL	outcome	AGR2	Wald ratio	1	-0.0314952	0.102547	0.758746	-0.232488	0.169497	0.968996	0.79256	1.18471	0.962202
1460	VqMDHE	cq7umL	outcome	SERPINA9	Wald ratio	1	-0.0149055	0.0264446	0.572991	-0.0667369	0.0369258	0.985205	0.935441	1.03762	0.890851
1461	vqrGVh	cq7umL	outcome	PROCR	Wald ratio	1	0.0314242	0.0213642	0.141323	-0.0104496	0.0732979	1.03192	0.989605	1.07605	0.626616
1462	vQvMnc	cq7umL	outcome	SIGLEC10	Wald ratio	1	-0.0394691	0.0269618	0.143225	-0.0923142	0.0133761	0.9613	0.911819	1.01347	0.626616
1463	VqXQOk	cq7umL	outcome	AHSG	Wald ratio	1	-0.0196525	0.0158543	0.215137	-0.050727	0.011422	0.980539	0.950538	1.01149	0.715126
1464	vQxzJr	cq7umL	outcome	GSTT2B	Wald ratio	1	-0.0096403	0.010366	0.352373	-0.0299576	0.010677	0.990406	0.970487	1.01073	0.807796
1465	vrNUep	cq7umL	outcome	IL6ST	Wald ratio	1	-0.0241928	0.0602374	0.68796	-0.142258	0.0938725	0.976098	0.867397	1.09842	0.936584
1466	vskU2z	cq7umL	outcome	DNER	Wald ratio	1	-0.0192712	0.0416714	0.643754	-0.100947	0.0624047	0.980913	0.903981	1.06439	0.915163
1467	VtdqeL	cq7umL	outcome	ACP5	Wald ratio	1	0.0372625	0.0292415	0.202556	-0.0200508	0.0945758	1.03797	0.980149	1.09919	0.70579
1468	vTqLR7	cq7umL	outcome	ADAMTS1	Wald ratio	1	0.0773861	0.26393	0.769364	-0.439917	0.594689	1.08046	0.64409	1.81247	0.963288
1469	VUe8Ab	cq7umL	outcome	NOTCH2	Wald ratio	1	0.0199151	0.105435	0.850183	-0.186738	0.226569	1.02011	0.829661	1.25429	0.972287
1470	vViGxM	cq7umL	outcome	DDT	Wald ratio	1	-0.0961213	0.057391	0.093964	-0.208608	0.0163652	0.908354	0.811714	1.0165	0.57272
1471	Vwcx6R	cq7umL	outcome	IGFBP6	Wald ratio	1	0.0485781	0.109537	0.657415	-0.166115	0.263271	1.04978	0.846949	1.30118	0.917273
1472	vWEbp5	cq7umL	outcome	FDX1	Wald ratio	1	-0.437894	0.212454	0.0392913	-0.854303	-0.021484	0.645394	0.42558	0.978745	0.457597
1473	VXiyys	cq7umL	outcome	HEG1	Wald ratio	1	-0.0737229	0.102032	0.46996	-0.273706	0.126261	0.928929	0.760555	1.13458	0.857607
1474	vXslxW	cq7umL	outcome	TPK1	Wald ratio	1	0.0610612	0.0331016	0.0650869	-0.00381791	0.12594	1.06296	0.996189	1.13421	0.523022
1475	VYAZzx	cq7umL	outcome	PYDC1	Wald ratio	1	-0.0655932	0.0351432	0.061978	-0.134474	0.00328755	0.936512	0.874176	1.00329	0.513704
1476	VYdv0q	cq7umL	outcome	C8B	Wald ratio	1	0.0212093	0.0209195	0.310653	-0.019793	0.0622116	1.02144	0.980402	1.06419	0.781423
1477	VyrLp7	cq7umL	outcome	LY9	Wald ratio	1	-0.00235294	0.019249	0.902711	-0.040081	0.0353751	0.99765	0.960712	1.03601	0.984985
1478	VYvadQ	cq7umL	outcome	WIF1	Wald ratio	1	0.00489503	0.0576781	0.932366	-0.108154	0.117944	1.00491	0.897489	1.12518	0.985247
1479	VZHSXL	cq7umL	outcome	SUSD1	Wald ratio	1	0.219933	0.120675	0.0683758	-0.0165902	0.456457	1.24599	0.983547	1.57847	0.523673
[truncated: 234 more rows]

## Sheet: Supplementary Material 4
	SNP	effect_allele.exposure	other_allele.exposure	effect_allele.outcome	other_allele.outcome	beta.exposure	beta.outcome	eaf.exposure	eaf.outcome	remove	palindromic	ambiguous	id.outcome	chr.outcome	pos.outcome	pval.outcome	se.outcome	outcome	mr_keep.outcome	pval_origin.outcome	gene.exposure	exposure	chr.exposure	pos.exposure	pval.exposure	mr_keep.exposure	pval_origin.exposure	id.exposure	se.exposure	action	mr_keep	samplesize.outcome	samplesize.exposure	units.outcome	units.exposure	rsq.exposure	effective_n.exposure	rsq.outcome	effective_n.outcome	steiger_dir	steiger_pval
[truncated: 2,825 more rows]

[truncated: 4 more sheets: Supplementary Material 5, Supplementary Material 6, Supplementary Material 7, Supplementary Material 8]
